# Supplementary material for: JA‐Mediated Regulation of Amino Acid Homeostasis Adjusts Metabolic Flux and Enhances Spider Mite Tolerance via the SlJAZ8‐SlWRKY57‐SlAVT6s Module in Tomato
Source: Adv Sci (Weinh). 2025 Jun 10;12(31):e16717. doi: 10.1002/advs.202416717 (PMC12376665; doi:10.1002/advs.202416717)
Supplement: Supplementary file 2 — Supporting Information [file ADVS-12-e16717-s002.xlsx]

## Sheet: Sheet1
Supporting Information
Article title: JA-mediated regulation of amino acid homeostasis adjusts metabolic flux and enhances spider mite tolerance via the SlJAZ8-SlWRKY57-SlAVT6s module in tomato
Authors: Yingchen Hao, Xiaolong Wang, Langchen Guo, Lijun Xiang, Enxi Luo, Peng Cao, Penghui Liu, Yue Zhong, Chun Li, Jun Lai, Jun Yang, Shouchuang Wang
Article acceptance date:
Table S1 Tomato accessions used in the present study.
Table S2 The list of primers used in this study.
Table S3 The list of SNPs significantly associated with phenylalanine in this study.
Table S4 The 207 accessions carrying four haplotypes of SlAVT6A.
Table S5 The 207 accessions carrying four haplotypes of SlAVT6B.
Table S6 Sequences of AVT proteins used in the phylogenetic analysis presented in Fig. 1d.
The following Supporting Information is available for this article as separate files:
Figure S1 Frequencies of the high/low-level trait-related allele of SlAVT6B and SlAVT6A in three groups.
Figure S2 Subcellular localization of SlAVT6A and SlAVT6B in N. benthamiana leaves.
Figure S3 Transformants of SIAVT6A, SIAVT6B and AtAAP3 grown on plates treated with 10mM NH4+ or 2mM amino acid for 3 days.
Figure S4 Pairwise query-template sequence alignments used for structural model predictions.
Figure S5 The 3D structure of SlAVT6A-SlAVT6B heterodimer. The box is enlarged to show the interaction of SlAVT6A and SlAVT6B.
Figure S6 Construction of the SlAVT6A and SlAVT6B transgenic tomato.
Figure S7 The internodal length, stem diameters and stem-leaf angle of WT, SlAVT6A and SlAVT6B transgenic plants.
Figure S8 The densities of trichomes on the stem, and sepals of WT, SlAVT6A and SlAVT6B transgenic plants.
Figure S9 The infected area in WT, SlAVT6A and SlAVT6B plants after inoculation with spider mites.
Figure S10 The amino acid concentration in WT, SlAVT6A and SlAVT6B plants.
Figure S11 Effect of SlAVT6A and SlAVT6B on the expression of MVA (a) and MEP (b) metabolic genes.
Figure S12 Effect of SlAVT6A and SlAVT6B on the expression of GA biosynthesis genes.
Figure S13 The trichome phenotypes abundance on the leaf of WT, SlAVT6A and SlAVT6B plants under PAC treatment.
Figure S14 Construction of SlWRKY57 transgenic lines.
Figure S15 SlWRKY57 affects the trichome density in tomato.
Figure S16 The quantification of α-Thujene and β-Pinene in WT and SlWRKY57 plants.
Figure S17 Knockdown of SlWRKY57 enhances spider mite resistance in tomato.
Figure S18 SlAVT6A and SlAVT6B affect the nitrogen assimilation.
Figure S19 Yield trait analysis of WT, SlAVT6A and SlAVT6B plants.
Methods S1 Metabolite analysis of GA in tomato leaves.
Methods S2 Metabolite analysis of IPP, FPP and GGPP in tomato leaves.
Methods S3 Spider mite bioassays.
Note: Figure S1-S19 and Methods S1-S3 are provided as separate files.

## Sheet: Table S1
Table S1. Tomato accessions used in the present study.
FID	IID	TS	group	SlFM0129_1	SlFM0013_1	SlFM0017_1	SlFM0019_1	SlFM0024_1	SlFM0030_1	SlFM0046_1	SlFM0047_1	SlFM0049_1	SlFM0054_1	SlFM0083_1	SlFM0084_1	SlFM0088_1	SlFM0095_1	SlFM0106_1	SlFM0144_1	SlFM0168_1	SlFM0213_1
1	1	TS-101	BIG	14521.9	16233.2	139566	31268.5	45927.9	843.888	79319	76487.5	141954	497357	319872	223346	241130	3975.45	497937	45744.3	34247.6	51608.4
3	3	TS-103	BIG	2976.39	9034.2	191994	124041	109731	1750.92	232854	191688	147102	602774	510521	324217	226804	9346.6	608895	140098	97054.4	69347.4
4	4	TS-104	BIG	551.72	25947.2	141089	257384	164411	1527.9	328063	305736	218336	484135	559658	318584	129213	21647.8	919900	174671	268533	98284.5
5	5	TS-105	CER	3983.93	33257.7	184768	148796	129592	761.679	235258	217967	214666	623084	456277	308097	183404	7664.1	1.06766e+06	143999	229167	104688
6	6	TS-106	CER	706.139	15827.3	330629	89677.3	28342.2	338.695	179328	138805	153827	808976	419004	251339	241483	11153.6	599228	103665	208635	66599.1
7	7	TS-107	CER	3095.13	15148.3	168700	100507	56602.5	1484.79	191188	174322	125019	282328	291967	205495	85246.6	8677.1	573176	94408.4	88577.9	57614.7
8	8	TS-108	BIG	8042.66	15588	240122	114901	161424	824.491	166902	175157	157333	896554	410871	271279	247235	8707.75	459670	148933	161086	85488.2
10	10	TS-110	BIG	4410.57	19522.2	249167	69607.4	65602	1183.34	168307	138837	64118.6	403410	109272	87674.5	269767	8471	336938	96783.6	50529.6	50074.7
11	11	TS-111	BIG	15028.7	11243.1	421132	77038.9	56101.9	258.687	211695	202727	96532.6	602507	351051	223900	247247	6871.4	541585	84258.5	107618	62966.3
12	12	TS-112	BIG	5476.74	16778.8	52858.3	149388	80946.4	136.284	330866	269452	118654	231234	172857	174661	179829	9165.45	623087	138844	160203	87887.6
13	13	TS-113	BIG	5653.61	35196.2	223262	164162	74473.3	950.081	223768	214113	86239.3	1.00487e+06	479257	292840	328181	11191.5	556707	89893.9	102047	60256.5
14	14	TS-114	BIG	4337.42	21624.8	174327	139371	114535	1015.15	251409	238246	117668	554654	312278	193353	210879	8032.65	542832	115189	75129.1	71558.3
15	15	TS-115	BIG	13639.6	12003.2	183200	113660	166117	159.986	248477	214376	209596	975237	640358	444172	230105	9389.6	589793	258769	189406	86960
16	16	TS-116	CER	13877.8	33531.3	1.93959e+06	134232	44079.3	1353.75	183934	145306	138679	457876	396157	265294	180784	13122.8	641257	132486	99497.7	93798.3
17	17	TS-117	BIG	26412.7	12910.4	87483.9	36588.4	67348.6	306.655	112453	84949.5	124315	702794	272970	176548	262485	6511.8	379999	111121	40545.9	27379
18	18	TS-118	CER	23448.4	8752.05	296043	34074.5	73208.6	979.472	76624.1	67099.8	41516.9	433877	88061.7	101032	281348	4595.3	266331	83083.7	31879.7	37529.2
19	19	TS-119	CER	5891.43	5269.45	199310	24368.8	22279.7	486.241	66222.2	45759.3	23919.7	443709	75717.1	49614.6	306983	1813.3	279356	33856	30407.8	22243
20	20	TS-120	CER	6442.16	100	385865	21677.8	28386.7	849.7	101327	75890.8	19211.8	434806	104591	68022.8	321945	1129.3	242696	48992.5	23372.4	27398.1
21	21	TS-121	BIG	5472.86	9099.15	83288.8	76490.9	102099	156.596	184349	136817	87058.8	386319	229886	152385	132832	3905.2	513812	112717	81180.7	56981.3
22	22	TS-122	BIG	20756.8	3185.25	121043	29410.7	34697.3	1016.25	76169.8	45612.6	53891.7	253540	189371	98839	164347	697.6	301872	52465.7	29641	43282.3
24	24	TS-124	PIM	12963.2	6806.65	1.03591e+06	112815	36847.2	242.246	191216	194418	48862.5	1.13248e+06	115785	83816.7	151831	3403.95	431811	127266	124850	56952.6
25	25	TS-125	BIG	24081.9	12454.9	144856	27821.4	37872.4	469.813	109632	96596.3	55975.7	733974	185690	133976	361253	4011.15	328086	49855.2	28240.6	37823
27	27	TS-127	BIG	4964.77	4239.8	495894	287751	176660	327.685	476336	419639	149795	580420	418836	256218	214979	12099	589487	235590	150144	81808.3
28	28	TS-128	BIG	7192.37	9456.9	205331	117004	97260.9	266.826	261531	248443	112617	1.10441e+06	483822	299892	425603	6353	736924	122628	124049	106833
29	29	TS-129	CER	14368.5	564.778	110673	59323.4	62765.7	930.95	161743	136801	95606	340383	356821	220080	153355	12133.7	454543	126765	36110.3	41176.6
30	30	TS-130	BIG	49575.8	10948.4	255075	96892.2	148619	1338.17	192271	165589	163673	1.35962e+06	859074	469344	413304	9197.9	649994	196905	96616	60867.7
31	31	TS-131	CER	20589	15430.8	118922	14887	29575.8	1831.04	58735.4	50586.2	37340.9	376957	81043.3	59311.1	227659	1419.35	242623	20342	36135	40276.4
32	32	TS-132	BIG	27836.3	21199.9	285823	163005	132187	972.409	268946	224028	115846	487976	342714	169120	195011	10318.8	581239	132163	130965	75654.7
33	33	TS-133	BIG	15174.8	10271	268493	80058.9	92021.3	499.276	131292	124390	114740	1.08951e+06	340273	255589	353049	8447.7	508489	103000	67221.2	64523.2
35	35	TS-135	BIG	20073.5	7057.4	2.11534e+06	108433	82282.8	2315.04	127290	100287	102370	1.0156e+06	360561	231631	216777	1155.1	675518	92933.9	29050.5	18222.5
36	36	TS-136	BIG	12561	2658.45	82982.2	28512.4	31416.7	924.428	59206.7	64468	73682.5	419323	112640	111086	175317	2551.05	221399	43498.4	34956.9	60328.7
37	37	TS-137	BIG	18189	7298.35	113425	97406.5	63796.3	677.054	224700	180446	95170	761671	328680	199813	297331	5266.05	633892	207987	66492.1	88255.2
38	38	TS-138	CER	16163.5	2101.05	1.50113e+06	247123	77702.2	147.027	240057	251744	34814.6	894099	357491	191989	119430	8778.95	1.27582e+06	332279	41167.1	122467
39	39	TS-139	BIG	3573.88	12861	104762	75620	51005.7	1733.15	148102	142433	136101	813915	347460	367158	297614	5295.2	578667	97801.8	81845.6	86574.7
40	40	TS-140	BIG	2064.46	10139.8	281417	120360	78504.8	341.227	224429	192616	94317.9	768777	352186	262135	346722	6783.25	1.17718e+06	233199	147302	104867
41	41	TS-141	BIG	43187.1	7204.6	104629	162914	158654	320.441	318376	246566	194290	700479	408397	322044	243164	7584.05	658946	207792	208725	115504
42	42	TS-142	BIG	7956.68	10465.8	354146	223526	145387	1354.2	252011	218649	124345	508066	300803	220666	119801	5771.85	495577	111956	114499	87210.3
44	44	TS-144	PIM	4.33282e+07	1603.25	604500	38718.9	43255.9	354687	208629	184164	43134.1	246908	169729	118783	140340	2601.35	470231	204708	27725.5	31064
45	45	TS-145	PIM	4.71007e+07	7300.65	84467	65768.8	58545.4	757262	336735	284074	31758.1	204236	219668	110618	134529	4417	564151	136313	64809.9	52366.3
64	64	TS-164	PIM	6.11198e+07	1166.7	663882	49902.8	43741.1	378583	288564	309497	36330.6	276920	278564	132888	210921	15815.8	579408	82434.7	41735.2	42970
77	77	TS-177	BIG	2.91779e+07	1721.75	8760.15	12778.8	12013.1	100	149325	117892	17019.2	44063.5	50614.1	28292.2	9951.65	1996.9	34294.4	9422.65	46359.1	35723.8
79	79	TS-179	BIG	1.52615e+07	2353.2	11925.2	10518.9	5481.15	843.9	82816.6	66994.4	14883.3	78895.4	61227.5	43146.6	50284.4	6075.9	30178.7	18630.4	40694.3	9223.1
80	80	TS-180	BIG	2.27494e+07	13084.9	14292.5	21604	16919.1	263	117013	95941.3	39333.5	87777.3	45271	20936.6	15448.5	4147.65	24525	15345.5	37153.3	21108.2
81	81	TS-181	CER	2.29669e+07	5945	155248	5313.9	4398.1	661.45	75842.4	61652.7	10090.6	68395.3	21119.3	13458.4	37915.6	2334.15	34122.3	31144.4	34230.5	21912.7
82	82	TS-182	PIM	2.7062e+07	2523.5	136142	23436.1	17428.7	150.45	109358	150285	26179.4	52289.6	100735	31656.3	27104.1	1856.4	91123	33901.4	44720.9	25087.8
83	83	TS-183	BIG	2.17991e+07	10273.2	17098.8	25627.3	21902	508.8	160431	124487	29056.8	96250.4	57769.6	50838.4	43419.3	7312.7	18191.7	7158.46	55031.5	26241.9
85	85	TS-185	BIG	3.13134e+07	3374.05	24038.3	13040.4	3624.35	338.7	101694	91333.7	21667.7	89909.9	74240.3	57370.6	7532.15	3487.35	42626.9	6886.62	73727.2	46961.4
86	86	TS-186	BIG	7.35583e+06	2463.5	858.1	2497.65	1383.45	100	57012.6	56943.2	4353.9	10979	12889.1	2812	11293.8	2067.95	2518.36	307.208	39835.8	10381.4
87	87	TS-187	CER	9.11979e+06	5710.4	2007.4	1341.3	3309.95	100	74878.8	41296.3	1371.17	23831.7	22854.3	4797.85	8444.5	5685.95	8203.4	1098.46	17294	8611.9
88	88	TS-188	BIG	1.71105e+07	4111.1	12717.6	15942	11711.5	100	69209.4	63260.9	31025	107618	66768.3	34740	27342.8	5278.75	17321.7	7098.83	39153.4	23622.1
89	89	TS-189	CER	1.92147e+07	8624.35	38776.9	12339.7	7009.2	100	74973.2	68516.4	16087.7	61975.9	42102	22068.4	40257.3	4754.95	66409.4	3969.89	81371.8	23671.6
90	90	TS-190	BIG	3.30905e+07	7245.25	21427.5	20696.9	33571.8	335.1	111581	97376.7	76592.7	188299	275846	113913	54954.4	14715.5	65314.8	21424.7	208041	41087.2
96	96	TS-196	BIG	2.79105e+07	29834.4	60661.6	51612.9	32522.4	312.35	222219	220127	63245.8	101838	163562	82572.6	21739.2	3487.05	78009.2	41867.1	148130	60405.2
102	102	TS-2	BIG	2.86594e+07	12155.4	10941.5	16708.3	21144	510.7	134275	117754	41552.7	113105	164321	69605.5	31040	3946.35	118470	9201.36	90065.5	31115
103	103	TS-3	BIG	2.44367e+07	10786.6	17239.5	7566.4	4965.25	908.55	109033	94338.6	19182	71715.5	66693.8	25597.7	33704.6	1407.2	26985.4	21809	105598	32018.5
104	104	TS-4	BIG	3.6385e+07	12657.4	50492.7	40309.2	33283.2	168.15	140612	124601	27244	156891	120910	41898.7	19144.6	1404.8	83327.6	35786.2	91218	29713.3
105	105	TS-5	BIG	2.28709e+07	22988.4	36010.8	5839.85	20530.1	100	140778	125453	24667.8	107948	55762.8	34980.1	62314.9	1275.6	88399.2	17732.6	25540.3	16697.7
107	107	TS-7	BIG	1.70793e+07	6058.65	78636.2	14399.1	23366.6	846.95	141218	109394	47101.4	761885	49049.8	24528.4	8652.85	3257.4	215796	30171.1	41894.5	70778
108	108	TS-8	BIG	3.10469e+07	2862.4	43861.8	15454.6	37928.6	333.7	179105	113649	39635.5	209890	174011	95496.6	67984.6	3022.1	201198	34609.6	104014	53791.1
109	109	TS-9	BIG	2.53484e+07	21556.2	71457.9	24557.5	28229.8	1521.05	154897	146158	31798.1	72293.3	54511.8	27389.4	30353.1	2589.6	80377.7	21896.5	138054	36067.3
111	111	TS-11	BIG	2.97991e+07	3552.65	30083	12812.2	37777.2	113.9	92348.1	73018.2	54528.4	137745	141843	67574.8	59915.7	3291.2	52126.7	27257	45750.3	27992.2
112	112	TS-12	BIG	2.57851e+07	11836	41292.9	4061.75	46716.7	100	107043	77010.6	48403.6	228203	175339	92703.3	124278	7655.35	114232	21417.6	30646.9	26230.8
113	113	TS-13	CER	1.95435e+07	10496.3	116466	37804.2	24351.2	507.95	140103	112555	32562.2	151949	63772.6	47373.4	89067.1	6888.75	76379.6	142033	43442.7	30359.7
116	116	TS-16	PIM	2.33077e+07	491.7	260944	23862.4	24995.8	678.75	201807	178412	35862.4	259447	152209	54233.5	106822	14191.2	421004	391685	36824.3	36364.1
117	117	TS-17	PIM	4.7672e+07	100	473732	50484.9	14022.6	100	358901	301975	13807.6	117088	170697	75800.9	54374.1	41284.1	99965.7	568594	54283.4	34578.3
118	118	TS-18	PIM	2.92158e+07	23465.1	142519	24512.9	4517.8	691.45	174126	139825	33043.1	230865	171974	84480.2	162824	11193.1	476015	483845	50931.8	39347.5
119	119	TS-19	PIM	3.25057e+07	17599.3	562185	56257.1	16432.4	1250.45	296743	257510	17830.9	272532	125854	45962.2	25998.1	12483.1	314986	127449	150857	62501.7
121	121	TS-21	PIM	3.74656e+07	21764.3	522085	53307.9	40811.4	507.85	324406	255484	31596.1	478139	218417	104663	64393	15638.2	240117	282238	68440.9	43801.6
123	123	TS-23	PIM	3.08672e+07	15241.8	125971	27935.4	17034.4	595.75	196964	163173	15099.2	144467	58051.8	21687.9	128468	7997.15	211749	100217	83618.1	42116.7
124	124	TS-24	PIM	2.98433e+07	100	759751	15440.3	17793.5	508.05	131036	102793	5393.9	163047	40254.3	25302.3	66557.1	2619.85	124771	45080.9	58987.6	26282.7
125	125	TS-25	CER	8.22977e+06	38385.1	118652	6698.6	14714	1193.45	89483.5	72790.6	6262.75	65914	17983.6	8289.75	102417	2565.5	62576.6	28734.8	17195.5	7498.4
127	127	TS-27	CER	2.70332e+07	10118.6	102022	47484.6	35164.5	1236.3	289372	288998	40791.5	208318	391708	177292	153662	6537.9	133458	93100.3	42239.3	21044.2
128	128	TS-28	CER	9.62094e+06	3894.8	50141.5	6704.1	23417	100	71413.8	64040.2	25842.5	128062	64369.3	42616.7	66626.5	3266.1	86223.7	32054.6	16052.2	9797.6
129	129	TS-29	CER	2.13735e+07	5235.6	46782	4160.55	23111.5	189.85	95051.3	70377	16145.5	141732	97075.8	39986.6	104390	2600.5	68468.8	12868.5	41858.2	13275.2
136	136	TS-36	CER	2.52299e+07	22422.8	99270.2	8719.25	8951.45	835.85	217723	230662	5000.7	97902.2	41197.3	20076.9	78870.9	1858.65	360132	211205	48083.4	41777.6
137	137	TS-37	CER	3.31386e+07	7483.05	69067.7	24674.7	49326.9	677.2	224163	200147	59088.4	197841	140227	102182	62264.2	11469.8	159843	323869	116149	31737.5
138	138	TS-38	CER	3.61551e+07	43069.4	72101.4	13847.8	15852	513.05	300951	321573	15536.2	120881	91563.2	45217.9	171800	10480	187405	223687	36470.8	37201.8
139	139	TS-39	CER	2.51665e+07	27425.5	24918.9	12330.2	17691.3	918.9	110205	101868	38799.7	111128	77768.9	48227.7	83963	8395.75	76496.5	207506	74756.4	47823.3
140	140	TS-40	CER	1.42872e+07	19613.5	57400.7	11862.9	11006.1	507.45	118553	106438	17025	97807.5	34416.1	13122.5	76855.4	1406	100187	45577.3	33637.4	9237.05
142	142	TS-42	BIG	3.83118e+07	3991.15	23965.5	53060.2	60976.9	502.05	186135	156542	57335	168035	261055	139164	70523.2	3608.7	135269	206131	37623.3	57717.3
145	145	TS-45	BIG	3.02658e+07	10438.9	1.64607e+06	29453.5	17466.8	637.8	162227	124331	19654.8	160090	122382	74849.9	84276	4893.65	62074.2	53864.2	57399	12113.2
146	146	TS-46	BIG	3.07013e+07	14405.4	57814	15905	14192.5	378.55	200149	156714	29617.4	108178	159551	72480.9	53215.2	9706.8	90090.1	72754	74417.6	36510.5
147	147	TS-47	BIG	1.48172e+07	26171.2	25479.5	12406.6	6164.55	100	115333	115610	31306.7	89021.9	64761.9	24916.8	43793.5	1621.3	66073.5	10984	30847	10661.9
149	149	TS-49	BIG	3.68104e+07	16209.1	50218	25652.5	21404.6	162.85	118676	115841	42327.5	216444	126153	67258.8	86268.9	9870.95	209161	146995	32355.8	43244.2
150	150	TS-50	PIM	3.35854e+07	11389.8	141556	24851.2	32010.8	543.7	384381	269192	44322.7	129967	253497	103886	109314	7135.15	212107	266812	70330.4	54517.7
151	151	TS-51	BIG	3.43378e+07	30984.3	39366.7	39437.5	61917.1	679.2	109406	104624	76314.4	212107	191873	115340	88248.9	15799.5	103075	155479	83154	25878.8
157	157	TS-57	CER	3.86558e+07	14941.8	246252	33528.8	48236.1	100	164674	163405	45271.1	253667	132981	76614.5	139961	6411.95	397133	471509	36222.6	23058.5
159	159	TS-59	BIG	3.08886e+07	37816.5	30562.5	36053.2	43951.1	976.7	177493	130812	95758	195909	265160	142482	77065.2	24308.5	427517	127226	83152.5	36789.6
161	161	TS-61	CER	3.20769e+07	23098.3	198907	11045.5	35127	1131.5	149398	140131	41303	211729	216212	84782	170433	3793.7	313570	231665	63297.8	23353.4
162	162	TS-62	CER	2.27391e+07	24044.3	39909.2	10797.4	18196.9	843	102084	99334.9	22263.6	145248	110474	40387.4	117019	8491.75	226776	382985	32736.5	23637.5
164	164	TS-64	CER	2.00587e+07	12270.7	40387.1	8264.85	24565.8	207.3	87773.4	72252.8	24722.1	115436	120441	65096.3	115050	1208.3	122934	37981.5	39060.4	36649.4
165	165	TS-65	CER	1.33744e+07	34417.7	34346.9	8887.2	10708.9	1849.05	82434.6	70383	15003.1	119567	21798.8	12481.5	109421	2827.2	135531	98446.3	44942.5	23920.6
169	169	TS-69	BIG	3.68959e+07	728.6	54994.3	14098.2	31117.8	846.75	139965	120784	14482.5	196245	63304.7	23805.3	123234	8349.15	181168	122875	37588.3	19925.5
172	172	TS-72	CER	1.60563e+07	12908.4	72636.9	12052.5	48478.5	1617.15	133787	130815	52565.5	132728	158908	79812	95665	3260.4	183118	88805.7	40013.7	19627.8
173	173	TS-73	BIG	3.66452e+07	20900.5	48670.5	26496.2	50920	1016	285807	281559	73417.4	142995	304020	123273	103273	20384.8	308532	278045	129539	40586.1
174	174	TS-74	BIG	3.85999e+07	27465.2	67190.8	29363	35415.3	176.25	164224	147196	30180.2	185583	128297	73013.2	191724	2690.15	235191	174120	55504	33289.9
177	177	TS-77	PIM	4.39687e+07	8672.63	97368.4	51112.7	41578.6	761.8	389654	330280	32634.5	202941	252955	85375.8	108804	11964.4	403400	481910	95617.8	59852.6
178	178	TS-78	BIG	2.69218e+07	35113.1	62509.2	28076.7	71948.8	1360.5	187807	181238	59046.9	133052	213487	94806.9	61838.6	16141.9	553553	79933	89013.1	19000
182	182	TS-82	BIG	5504.51	25209.3	122794	119987	155713	1112.06	207624	177118	160542	414515	346673	249236	145910	15843.8	547221	96735.1	139083	115152
183	183	TS-83	CER	2379.7	27518.6	278690	15296.4	33904	484.348	76050	67721.2	35588.2	388781	118420	63409	341661	4875.05	563803	82132.5	23122.5	37806.7
184	184	TS-84	CER	2033.03	12137.5	174785	43228.8	36730.8	319.869	117386	101069	69897.6	142376	166793	149318	79392.5	4806.4	344510	40225.8	39860.2	66791
185	185	TS-85	BIG	4947.08	14886.7	168309	90835.2	100272	141.312	120779	106567	111462	744904	440759	213723	229890	5353.25	621106	145749	112461	86805.9
186	186	TS-86	BIG	2747.83	18716.2	92343.6	81398	81016.3	1860.95	159123	114205	157899	588577	585501	258481	295622	11728.9	722671	82095	90042	98322.2
188	188	TS-88	BIG	11633.6	6676.65	357555	142273	148010	161.7	377648	340920	116845	594743	453245	242008	304008	7679.95	1.71969e+06	272662	157525	132395
189	189	TS-89	BIG	11317	13659.9	308640	161670	140240	150.306	314458	243047	151537	399575	678377	321554	103876	8409.9	664951	220112	130124	74626.6
190	190	TS-90	BIG	44546.9	15730.9	289128	102725	71851.6	1280.6	238151	183570	132897	658118	377966	262558	333463	12134	646793	122776	83361.9	83768.5
191	191	TS-91	CER	5672.65	19120.5	899959	236194	108983	748.635	388815	338924	144645	354384	419694	246141	122413	8327.7	767494	162288	221489	120561
192	192	TS-92	PIM	7.51844e+07	10792.1	1.67234e+06	170607	324841	2371.2	2.34695e+06	2.114e+06	278581	1.02405e+06	1.76884e+06	586849	602533	84331.7	4.11717e+06	1.17206e+06	551326	148802
194	194	TS-94	CER	3777.1	28448.1	503461	89895.3	62273.8	1358.75	132284	96343.9	81646.9	165930	217688	103765	66852.9	5374.1	472327	75986.8	70987	59830.7
195	195	TS-95	BIG	19228.1	17046.4	113822	102233	44513	315.594	239054	195467	112684	473940	257031	149941	134676	5333.8	505071	69750.6	128140	56068.6
197	197	TS-97	CER	14945.6	39888.5	281037	54152.2	71046.1	458.425	142652	126909	168532	501115	552947	304696	305214	8633	1.25451e+06	127816	36610.8	51239.4
199	199	TS-99	CER	9432.94	12229.4	299473	34701.6	83282.8	1248.61	189458	143004	54928.3	330855	221156	162955	360860	4577.55	520280	85317.7	31495.7	33848.5
200	200	TS-100	BIG	25319.9	16766.8	102005	151245	132755	1353.5	294547	263449	159834	280404	483169	247766	128346	7441.55	1.08944e+06	150986	130247	116998
201	201	TS-201	BIG	21673.1	12123.9	190360	173856	197083	320.3	368569	313081	180438	685723	606877	323892	247594	13493.5	1.0152e+06	248006	164697	85894.8
202	202	TS-202	CER	32308	26623.3	337916	41000.8	46802.8	1190.35	180495	170316	36329.1	335712	85080.4	59361.4	293839	6703.35	624581	119874	31817.7	48392.7
203	203	TS-203	BIG	80587.3	6756.89	261763	360745	222534	153.338	485917	436037	172748	1.04157e+06	1.01066e+06	568483	278331	10330.5	1.13686e+06	414623	167841	136596
204	204	TS-204	BIG	22596.9	10870.2	143535	198276	182597	839.567	317592	291235	120043	554010	485564	296712	218342	14594.5	952355	263854	184437	83185.4
205	205	TS-205	CER	57879.5	66801.6	837035	240085	146192	2115.44	501752	394728	126399	676320	472245	225120	319478	11742.8	2.23383e+06	689646	101907	125948
206	206	TS-206	BIG	50880	3594.31	235314	117622	207088	1064.74	341654	330590	198385	1.25017e+06	903190	448893	482171	7527.75	1.27903e+06	404816	181377	138094
209	209	TS-209	CER	44597.9	9344.6	589449	245700	176473	610.481	406561	343331	240803	953582	609793	312319	134265	7700.2	1.20046e+06	267830	397448	97275.4
210	210	TS-210	BIG	31901.9	2584.48	193311	271580	187131	1872.45	438855	390059	199918	476279	638942	369066	192686	15063.8	1.1127e+06	390270	210357	118343
211	211	TS-211	BIG	30096.2	11033.2	233772	241147	137278	842.718	435367	355293	148798	556505	911151	405778	186653	15780	1.02866e+06	302399	312923	142293
212	212	TS-212	BIG	38741.6	5920.3	95661.8	228344	280754	2738.6	491264	389447	234539	746634	1.07562e+06	525433	283288	12429.9	1.3186e+06	378879	183169	123661
215	215	TS-215	BIG	4473.51	24402.9	116255	289696	252224	161.843	476027	423501	161652	466474	698314	336475	185104	14510.6	770316	512325	265320	137009
216	216	TS-216	CER	63586.8	22923	117059	402604	336933	1687.85	498092	450066	168596	329868	710045	445728	161422	28586.8	1.0336e+06	515496	298900	141661
218	218	TS-218	BIG	22227.3	1140.81	149583	137693	180042	2540.1	387653	289944	125612	1.12322e+06	728571	414372	365557	9301.9	985801	227251	154320	85979.1
219	219	TS-219	CER	14902.6	12810.6	765418	31795	51215.4	2028.4	144913	116692	31506.6	405576	111677	69302.3	360288	4462.3	652421	165669	39614.6	47890.7
220	220	TS-220	BIG	18915.2	40347.1	228810	134799	183709	161.673	209250	198156	293002	559550	744913	423606	130013	25602.3	989144	136378	176663	108647
221	221	TS-221	CER	8240.98	217.901	381278	58717.2	80604.3	511.943	270493	255933	71093	549664	334378	152126	449525	8174.05	686504	331551	37885.1	35563.9
222	222	TS-222	PIM	7469.72	27976.1	728351	36786.7	47210.4	2009.16	120184	100671	18570.3	195819	69925.1	43886.4	223881	1975.7	307081	77517.9	61824.9	36109
226	226	TS-226	BIG	13131.1	9373.75	110429	36425	71636.2	681.2	141089	118049	112233	324463	419900	191755	210052	6551.05	382512	87580.6	54607.4	64526.9
227	227	TS-227	CER	2.68772e+07	7115.05	38351.8	16916	8303.15	145.55	118923	62011.5	19114.6	78841.4	27114.6	19547.8	36452.8	7812.75	55133.1	107278	42144.2	28744.5
228	228	TS-228	BIG	2.57352e+07	16409.4	25611.6	10563	16151.2	100	93739	46650.8	56209.6	193131	170116	61370.6	62885.8	5164.7	49293.2	12358.2	201180	39789.2
231	231	TS-231	CER	2.40827e+07	14495.4	79434.5	24536.8	22724.6	677.2	94001.7	45324.5	35755.1	42471.5	99230.1	50497.9	17797	4461.35	50657.4	8458.34	28645.4	22792.7
232	232	TS-232	BIG	2.84522e+07	7580.1	97163.7	34065.8	78201.9	903.85	210518	109598	40568.4	91170.3	131166	66382.8	43453.4	7420.6	171552	14601.7	173619	35865.2
233	233	TS-233	CER	7.0211e+06	17161.2	62798.6	5606.7	1823.6	648.05	19589.9	13266	6149.35	27286.8	28052.8	20386.8	37400.7	3785.15	18575.7	37477.7	24613.7	7770.75
235	235	TS-235	BIG	2.15143e+07	6329.15	12460.7	7359.55	13382.6	339.05	52254.4	47086.2	22753	101774	95348.3	39567.3	30825.8	1461.55	9803.29	1762.6	51219.6	24510.3
236	236	TS-236	BIG	2.16449e+07	25549.7	16391.5	23549.7	7412.95	433.6	149604	88437.9	13750.2	49553.3	48917.8	31179.5	25365	3982.25	29099.2	29740.9	78194.3	18126.5
238	238	TS-238	CER	1.45877e+07	5091.65	82345.6	7931.9	4280.75	600.95	48077.8	25550.6	13350	88304.9	12201.2	6434.95	23312.3	742.55	21730.4	4301.44	26114.2	25072.2
239	239	TS-239	BIG	2.70836e+07	17680.8	207615	25478	21039.8	100	193284	66490.4	38477.3	128363	83563.1	38143.5	96816.2	12088.2	110985	28862.9	65715.6	40945.4
240	240	TS-240	CER	2.11677e+07	12961.3	14059.1	3176.8	3147.3	526.85	56606	20927.5	7639.95	28578	28485.2	4418.22	35883.6	1861.5	46863.6	11732	42370.6	18414
241	241	TS-241	BIG	3.35691e+07	4949.25	4878.85	10282.8	4020.2	403	93930.3	19205.3	4628.55	43740.5	41029.1	26612.5	22504.7	3306.55	8723.5	19584.9	82885.9	37507.8
242	242	TS-242	BIG	1.62483e+07	4174.55	59669.7	15288.9	13706.2	248.45	84168.2	27606.7	16277.3	61331.4	17350	9637.75	32422.3	2720.25	30857.4	26733.9	65262.9	31618
243	243	TS-243	CER	1.424e+07	988.35	36022.7	3145.35	2326.45	152.8	109930	72850.8	4929.55	29691.9	11658.1	7871.1	38532.3	941.7	2436.45	12060.4	12553.8	24817
245	245	TS-245	BIG	1.89506e+07	1982.05	8723.2	4274.5	3887.35	258.85	43197.8	38336.9	18431.2	72205	24404.7	11494.1	13223.1	700.4	33841.7	7236.3	5329.6	20238.8
246	246	TS-246	BIG	2.0674e+07	17444	16275.8	26372	13443.5	101	92852.3	87185.9	26627.2	109324	88877.1	42811.9	30331.8	2552.6	106971	32096.5	34578.1	26442.8
247	247	TS-247	CER	3.87007e+07	3782.6	18420.4	26212.3	8418.05	841.25	65138.7	63618.4	8692.35	42318.7	46962.2	16227.5	16724.5	6086.7	41574.1	24688.7	17654.5	35206.4
248	248	TS-248	CER	1.08159e+07	100	5136.05	4294.3	501.15	100	57030.1	52094.8	100	29872.1	5998.9	2335.2	21054.4	100	6164.05	100	17906.7	11712
249	249	TS-249	BIG	2.20522e+07	10621.6	9360.1	14484.5	14934.5	100	77635	69426	21287.9	81045.5	45803.1	15728.5	22877.8	3924.15	141121	85643.8	29910.3	46116
250	250	TS-250	CER	2.80754e+07	6205.75	51759.7	12335.6	2374	339.15	93604.6	112485	1763.1	98026.2	1634.15	2605.7	27327.4	3283.65	25605.3	6419.85	19787.2	20772
252	252	TS-252	CER	2.36112e+07	2174.9	1139.35	2827.15	1130.5	117.05	66928.4	55033.9	8310.65	29714.2	11864.9	11347.1	17894	1400.8	19869	4264.84	35655.4	29179.8
253	253	TS-253	BIG	1.94106e+07	3248.15	15204.9	14974.6	19309.6	100	57037.2	68807.2	30095.8	82013.5	117925	53284.7	28095.4	2791.7	45139.7	28420.2	31146.7	41269.1
255	255	TS-255	BIG	1.52685e+07	6283.5	38258.7	13213.4	23225	337.05	14300.1	16990.4	19409.2	60749.5	38073.5	26946.9	24488.6	933.6	33732.5	30881.2	5353	14172.6
256	256	TS-256	BIG	1.42156e+07	100	16094.9	6735.55	6047.05	285.5	60773.9	48358	32757.5	81383	70870.3	39047.2	18309.2	3038.9	26721	66427.1	26438.4	20520.3
257	257	TS-257	CER	2.60015e+07	2252.75	77513.9	6487.25	11079	595.5	55909.9	50874.9	2786.35	62783.6	19259.5	11925.5	45007.8	2570.2	30068.8	30095	39535.8	23952.5
261	261	TS-261	BIG	3.22788e+07	13635.1	9552.25	34320.2	24453.8	508.2	331027	266400	41404.4	47361.1	209121	91157.1	25377.5	8257.35	7191.35	128186	67067.3	36681.6
262	262	TS-262	CER	3.16412e+07	22104.4	223059	32690.8	32188.5	1126.3	221776	200425	22664.6	342331	76905.5	44451.8	70372.2	3253.5	170626	163285	105361	38669.4
268	268	TS-268	BIG	3.28929e+07	17985.8	19814.9	37070.2	66117.1	1027.6	207376	220562	62327.9	130163	164729	81268.3	37909.3	3956.2	124904	293229	129725	36488.6
269	269	TS-269	BIG	2.27679e+07	10564	48024.9	11179.4	8881.85	848.15	102391	90269.6	21682.3	172408	114449	56202	49844.8	941.3	67397.4	18932.8	65078.5	28276
271	271	TS-271	CER	3.56892e+07	18289.3	33671.2	26790.8	40460.5	507.6	247247	202330	87141.5	171953	206085	112473	101394	8944.5	203131	88734.9	268137	69783.7
272	272	TS-272	BIG	1.88659e+07	7890.8	70109.1	16730.9	30340.4	677.2	74793.1	44451.1	61857.9	228810	193739	130455	85787.5	1164.85	77979.8	114003	79229	23076.8
273	273	TS-273	CER	2.65605e+07	11544.8	121194	10821.9	28253.8	264.3	105593	85700.8	13045.3	86062.8	41432.8	23568.3	116516	461.85	80278.3	56730.2	36248.3	13825.2
276	276	TS-276	BIG	2.91635e+07	22456.2	31266.3	36120.8	38121.3	426.4	142358	142185	52843.8	119021	86158.3	49473.4	39617.8	2918.75	104103	79699.2	132309	42592.1
278	278	TS-278	BIG	3.54533e+07	16608.6	17738.3	17705.4	26071.2	100	223923	158972	29648.2	116358	144177	70206.1	87267.6	6895.25	85092.4	39655.3	143941	68579
280	280	TS-280	CER	1.02333e+07	10849.3	48522.2	2878.35	15897.6	677.15	70220.4	54691.4	5063.6	85978.5	6948.75	9581.25	68362.2	468.8	29204.4	3212.35	17200.1	10337.6
281	281	TS-281	CER	1.41435e+07	20197.4	26749	6431.25	8524.75	295.65	73725.6	73941.1	14233	137345	54641.3	27660	63958.1	5057.45	120635	43096.3	22928	36933.4
283	283	TS-283	CER	3.41771e+07	8679.75	75614.3	13253	32357.2	850.75	113809	117318	21601.9	201449	90378.1	38680.6	119286	1517.55	143887	79685.7	54288.4	17056.1
284	284	TS-284	CER	3.58411e+07	15519.5	38401.8	15886	19759.6	100	158223	139825	23116.1	157861	70961.2	37335.1	147713	1860.65	149991	40969	47077.3	31991.2
286	286	TS-286	CER	3.16592e+07	3339.4	39409.7	19329.6	21272.3	677.55	135485	121475	22968.6	286424	81230.5	28916.9	90996.8	2800.15	99508.1	39055.5	22074.2	28247.2
290	290	TS-290	CER	3.02809e+07	11244.9	87312.7	12250.2	7462.9	100	164641	143030	7852.3	119834	24050.8	21843.2	127384	7658.65	173877	75303.9	50786.8	28002.8
294	294	TS-294	CER	2.34793e+07	11096.9	64890.7	18933.3	23474.5	171.6	152203	135309	23843.7	126689	65901	30311.5	105835	2776.25	163316	46585.8	44835.1	21262.3
296	296	TS-296	BIG	3.04047e+07	5259	44188.4	22676.3	30643	1356.05	114562	101929	47022.3	159145	160556	67886.8	56296.5	3497.05	109585	21747	49500.2	38380.6
298	298	TS-298	CER	2.10616e+07	1538.9	9644.55	3174.05	2196.8	100	22008.6	19795.8	3946.25	12367.2	4616.5	3913.25	10879.6	1796.55	10573.9	1758.15	5577.2	21043.5
300	300	TS-300	CER	2.22347e+07	12964.9	29562.2	16373.2	9178.15	100	48009.5	46692.3	6531.9	68474.6	10099.6	3674.7	19801.5	1461.4	47086.6	27711.1	19769.7	38101.8
301	301	TS-301	CER	6.74043e+06	100	34593.8	2606.2	1935.45	509.5	24837.7	40573.4	3436.2	23946.1	17299.1	10424.5	14398	100	14896.8	7181.25	20496.1	18125.7
302	302	TS-302	CER	1.78905e+07	100	9211.7	1757.3	4303.7	100	42225.9	33378.3	4688.4	57983.1	8828.95	4394.8	37886.9	100	46221.4	9018.95	2291.7	29859.3
303	303	TS-303	CER	1.36382e+07	964.65	1859.45	2077.5	1529.65	100	79297.6	72134.1	2248.5	14840.6	5784.25	2239.8	10797.1	495.6	54875.5	5584.55	41638.2	31535.3
400	400	TS-400	BIG	1.09049e+07	100	3419.48	1732.9	3124.65	100	31344.1	36693.1	7314.1	29312.8	38123.7	25844	5841.25	1405.65	10121.5	2788.95	33851.5	53271.8
401	401	TS-401	BIG	1.81741e+07	100	17524.5	8990.2	10170.9	100	28945.3	21065.5	7163.5	28856.7	18735.7	7298.25	8433.75	1634.6	19939.2	5083.05	8782.5	30174.6
418	418	TS-418	PIM	1.57501e+07	2034.4	65444.9	6171.5	12048.7	100	66819.4	58439.3	9966.8	143831	44257.7	16193.3	11109.5	100	2941.15	6948.25	44843.1	36602.4
420	420	TS-420	PIM	3.84224e+07	100	46100.1	12988.4	10390.8	342.35	149517	140590	10344.9	42127.8	45643.4	25167	21723.8	100	48935.6	34873.9	24620.4	54026.5
428	428	TS-428	CER	2.91162e+07	1721.9	27859.5	10391.7	6823.9	100	166097	125741	4106.15	39221.4	22341	14747.5	38147.3	6036.4	43909.7	33330.8	27892.6	41429.2
432	432	TS-432	PIM	2.82345e+07	9789.7	305913	31421.8	27530.2	510.1	186140	175780	9705.7	135652	12850.3	9349.45	69351.7	100	52778.5	46427.4	18177.7	26154.2
450	450	TS-450	CER	1.35205e+07	1737.65	24497.1	888.85	7537.7	336.3	74414.5	61547.1	12093.1	41703.3	43109.2	23563.9	23220.3	465.25	34225.2	6958.5	24697.8	22898
501	501	TS-501	BIG	1.5951e+07	2872.35	5688.7	2665.15	1916.45	178.35	20152.7	21115.7	4848.95	39192.2	13675	11758.5	27277.5	100	34782.9	6344.75	15016.6	23492.4
503	503	TS-503	BIG	1.56373e+07	3736.75	23635.7	6393.4	11118.6	163	60924.5	48729	22847.1	83716.2	43396	31178.9	39741.8	1167.1	43680.6	4994.05	34739.3	34631.2
505	505	TS-505	BIG	2.99601e+07	7165.85	96873.5	15587.7	7130.2	100	155049	153655	2908.45	27686.5	23055.7	15333.3	19842.2	2465.9	29306.8	4365.3	30078.2	33324.8
506	506	TS-506	CER	2.03446e+07	6840.6	11713.8	13948.5	6997.55	227.9	49418.1	44783.4	12388.6	46395.3	21856.8	4443.75	5085	2002.35	38301.5	17693.2	7176.75	25634.8
507	507	TS-507	BIG	1.82547e+07	2252.6	1110.45	872.95	100	508.1	35577.7	36640.1	23546.1	60874.5	71636.2	21849.2	25738.9	100	58925.1	4464.7	39093.2	30529.4
508	508	TS-508	CER	2.49978e+07	17819.7	16768	19053.9	24734.5	444.05	65489.7	46659.9	21634.4	81790.7	65873.2	29509.5	21779.3	1848.55	80959.5	4182.1	63476.5	43139.5
510	510	TS-510	BIG	2.90092e+07	1354.05	5974.7	18815.4	14742.5	1010.25	97773.8	93878.6	16946.5	87151.3	55261.9	29944.4	22299.3	2098.8	75187.4	13432.8	56352.8	39487.7
512	512	TS-512	BIG	1.97329e+07	14251	10713.9	8190.7	13897.9	341	93831.9	64593	7235.8	49925.1	33830.6	15207	20533.1	1964.55	126499	4738.8	22904.5	15582.6
513	513	TS-513	BIG	2.6846e+07	3357.65	8749.75	16410	9965.3	339.45	134101	106514	42778.9	80958.5	48080.9	26217.2	16354.6	5113.2	145356	34315.8	74010.1	33139.2
514	514	TS-514	BIG	2.39279e+07	4225.3	9736.9	7679.3	14805.8	401.6	75814.9	73174.3	4662.15	40756.1	59122.1	25263.1	36648.9	1878.5	40741.5	5760.05	28062	27957.2
515	515	TS-515	BIG	2.16425e+07	6272.9	18646	7129.3	10645.8	164.25	43458.9	39602.7	9025.5	48631.8	50283.1	28356.2	18663.2	5261	22853.2	6374.25	38766.9	20962.2
516	516	TS-516	BIG	2.73662e+07	100	9087.55	6296.1	2758.15	528.45	29030.2	33642.9	6295.3	53376.8	54847.3	15239.7	14831.4	100	30490.9	11851.8	48613.8	13766.6
517	517	TS-517	BIG	2.01039e+07	1077.5	18004.5	7561.3	13660.9	678.55	38141.3	47411.9	7273	38424.1	85027.4	47017.4	24090.2	1463.45	23172.2	5481.8	27747.3	15190.6
518	518	TS-518	BIG	1.5861e+07	2190	18143.1	3467.2	13191.8	366.05	49704.7	49651.3	11064.1	32703.4	29616.9	7889.9	11459.1	100	26463.7	6034.2	33303.2	19921.9
519	519	TS-519	BIG	2.76283e+07	3287.45	3366.45	7737.75	6336.75	244.2	137846	81723.3	10567.9	56970.9	55996.5	17062.1	10449.5	9842.55	68641.5	11840.8	52551.1	27633.8
520	520	TS-520	BIG	2.57488e+07	4456.3	47598.2	19382.5	3097.91	679.25	138372	111625	9260.9	23051	26823.1	19387.1	10396.2	1388.8	48607.8	6792	23948.2	33253.2
554	554	TS-554	BIG	4656.23	14516	134943	233645	155652	1940.09	284688	233092	163344	673052	717874	311577	200062	7957.1	1.30403e+06	320241	139958	112318
555	555	TS-555	BIG	3657.15	18977.3	191134	129061	137253	923.625	361806	297165	148940	382282	454121	228308	234425	9652.4	1.04389e+06	103817	109324	127102
556	556	TS-556	BIG	41035.6	4139.29	214046	170882	196018	641.64	316129	292392	136149	505743	536499	321625	243876	8910.8	752940	137990	133518	82853.1
557	557	TS-557	BIG	34635.3	8440.9	1.15979e+06	288778	212824	1522.6	549786	487956	152248	541844	695181	393732	297519	10125.5	1.05733e+06	420034	179303	110710
558	558	TS-558	BIG	11763.7	6765.25	200145	154984	142077	584.535	390503	308073	91587.7	465793	578177	283390	173334	7043.85	914337	352133	157615	127534
559	559	TS-559	BIG	15184.1	16936.3	127244	101292	104041	1150.19	251321	224910	111907	319456	375668	216719	243769	5371.35	718388	183008	130039	84867.4
560	560	TS-560	CER	34171.4	11529.6	53323.3	57479.1	55013.3	143.5	202064	190152	134604	434445	596458	298176	212284	10826.4	749435	154749	92989.3	107436
561	561	TS-561	BIG	7389.22	5867.57	176239	119136	95822.8	132.075	199221	162774	113734	628101	525392	244279	316380	3764.3	525729	149775	106299	81125.9
562	562	TS-562	BIG	29081.2	6004.02	155726	130385	183750	684.414	177683	164962	151813	571356	790581	430593	147713	4646.97	424047	99191.8	180933	63230.3
563	563	TS-563	BIG	3.74992e+07	34265.1	122506	84244.4	71035.5	481819	180734	171087	80821.8	130589	329133	135854	100096	10794.9	451925	53757.5	151871	47651
587	587	TS-587	BIG	2.67431e+07	8266	26639.8	32674.6	35893.6	271615	111584	71583.4	77102.4	221031	191721	96035.6	79963.3	1642.95	218296	35946.7	35308.5	40982.2
588	588	TS-588	BIG	2.98261e+07	27187.1	95387.2	24168.2	64042.4	446523	102478	94529.6	33452.6	278529	82431.6	34527.2	104567	4652.05	254454	16707.4	32169.5	23226.8
592	592	TS-592	BIG	3.26485e+07	35479.6	244221	15362.9	35593.3	460175	108904	105288	9958.7	145746	39085.8	14231.6	72728	3494.85	287077	90273.7	6765.61	29613.2
594	594	TS-594	CER	2.17258e+07	25022.2	139037	13576.2	18861.5	364951	104539	77990.3	12375.4	103969	47799	19831.8	139190	2169.4	139068	53937.4	20861.5	24077.7
606	606	TS-606	BIG	3.12389e+07	22070.1	31028	11169.6	15948.4	1016.4	63778.3	50510.4	22425.4	70015.7	65616.4	40282.3	63388.6	3030.7	77816.3	55515	46478.6	36631.1
609	609	TS-609	BIG	3.25508e+07	7636.9	24169.1	49305.2	30099.8	1339.5	324919	253457	67030	118200	204280	87086.9	42363.8	3256.75	171709	128079	155807	39631
612	612	TS-612	BIG	2.89141e+07	8679.05	11640.2	9088.85	13425.6	303.65	101527	84608.4	19219.2	79688.9	62300.9	33818.6	46513.8	4985.4	129629	45056.5	54156.4	29386.3
613	613	TS-613	BIG	3.7318e+07	11918.6	170693	29961	44848.8	803.3	229398	191317	51289.9	190968	146822	88344.2	89120.6	10371.8	199044	211288	55425.2	25625.7
615	615	TS-615	CER	2.85538e+07	17849.4	142261	34886.8	53546.8	675.95	184681	172365	26099.2	182435	82355.8	54621.6	88022.7	5464.5	101492	147648	87275.2	41444.1
616	616	TS-616	BIG	3.23121e+07	14843	56996	30554.2	20048.9	100	263951	216799	33613.3	112338	74407.7	47254.5	52157.5	10000.5	70473.7	71251.6	178381	22181.5
617	617	TS-617	BIG	2.78338e+07	4306.2	55250.7	18418.5	23038.3	530.05	154498	146048	23177.3	145082	110427	57175.4	72633	4956.15	94137.8	121812	23801.2	39246.1
618	618	TS-618	CER	6.9959e+06	7235.6	37257.3	4979.1	10855.2	422.15	50180.3	33658.4	7737.45	93878.1	29739.9	15004.4	72887.1	1169.2	30691.5	6030.95	11414.9	7416.4
619	619	TS-619	BIG	25991885	11443.4	18509.7	23287.9	21499.9	100	110991	119276	36711.8	55750	79966.4	38447.8	28628.5	7778.85	32845.9	136460	77869.1	53854.2
620	620	TS-620	BIG	3.82635e+07	59295	278887	34105	27437	510.55	212615	186484	31280.1	150814	96279.9	53528.7	56668.8	18722.5	196372	149244	89822.5	54439.8
621	621	TS-621	BIG	3.56028e+07	7863.45	30058.4	32338.6	26471	502.3	131999	108141	40081.5	96254	161097	58690.2	40138.2	2354.35	63643	114086	85942.8	34608.1
622	622	TS-622	BIG	2.98129e+07	10965.6	25253.2	11198.2	8026	100	84666.7	70052.3	31799.2	173525	107391	54926	56658.8	2117	74141.1	11245.4	36290.2	37739.5
628	628	TS-628	CER	3.15523e+07	26473.9	151035	20837	13508.8	1015.4	317698	290524	23020.8	33626.1	127558	49876.3	32884.2	14482	147747	59565.3	65527.4	35073.5
629	629	TS-629	BIG	3.39442e+07	21144.1	141117	15695.9	35908.3	100	244635	198201	57601.9	231788	241256	79191.3	103745	2543.95	127931	155976	101483	34563.2
630	630	TS-630	BIG	36136693	10943.3	91640	34936.2	59379.8	541.2	253429	218436	50230.2	230832	178193	78246.2	101365	5713.45	119705	242344	95056.1	34324.5
633	633	TS-633	BIG	3.41472e+07	11542.7	46262.9	20227.1	39751.1	722.7	203850	176614	48558	184434	199536	94003.1	104544	5990.25	264100	90986.8	122908	39695
634	634	TS-634	BIG	3.54117e+07	12366.4	32523.4	21454.4	44395.1	681.4	137445	126252	79497	168893	220271	110702	96712.4	5847.15	52423.6	212153	100514	48865.2
635	635	TS-635	BIG	3.00995e+07	5426.1	52300	41404.6	62674.8	119.1	182861	156517	58353.8	204393	253395	150126	91192	697.35	83779.6	60906	104840	33397.2
637	637	TS-637	BIG	3.25026e+07	13159.4	37108.9	26089.3	45438.8	1687.75	160742	169983	60556.4	243289	202327	103743	112508	3759.25	193267	100797	163442	29758.8
667	667	TS-667	BIG	7.88476e+07	89875.4	446491	161111	274901	1695.95	1.55892e+06	1.34142e+06	401190	1.62809e+06	2.49811e+06	888630	636173	68890	3.96457e+06	646288	523241	216952
701	701	TS-701	PIM	6.82823e+07	197529	2.8392e+06	347487	225728	1106.3	1.76324e+06	1.78135e+06	170536	718872	1.52696e+06	468788	801687	120525	4.42621e+06	1.09239e+06	502427	198084
702	702	TS-702	CER	6.83495e+07	154318	1.57432e+06	194290	282854	1016.1	1.57293e+06	1.4095e+06	413854	1.17562e+06	1.92036e+06	718657	917485	92077.7	5.23517e+06	918095	339194	171834

## Sheet: Table S2
Table S2. The list of primers used in this study.
Primer	Primer sequence (5'→3')	Annotation
SlAVT6A-F	aaaaagcaggcttaATGGCTCTAGCCAAAAATGG	Primers used in constructing expression vector
SlAVT6A-R	agaaagctgggtaCTATAGCCTATTTCCACTCATATTG
SlAVT6B-F	aaaaagcaggcttaATGGATAGCAATTATTCGGCTG
SlAVT6B-R	agaaagctgggtaTCAATCACTCTCAGTACTCATACT
SlWRKY57-F	aaaaagcaggcttaATGGATGAAAACGATAAGCAG
SlWRKY57-R	agaaagctgggtaTTATCTGCTTCGCATCCCAG
pro-SlAVT6A-F	aaaaagcaggcttaAAGTTATGATTCTTTTATTAGAG
pro-SlAVT6A-R	agaaagctgggtaATTTTATGTTTTTACATATTATGG
pro-SlAVT6B-F	aaaaagcaggcttaTCTTTTGTCAAACTATACTTTTTCAG
pro-SlAVT6B-R	agaaagctgggtaCACCACAAATGCTATTTACAATTC
SlAVT6A-RNAi-F	aaaaagcaggcttaATGGCTCTAGCCAAAAATGG
SlAVT6A-RNAi-R	agaaagctgggtaTTCCCCAAATGACTCATTCATC
SlAVT6B-CRISPR-F	ATATATGGTCTCGTTTGGTAGTTAGCATTGTTGGAGGTTTTAGAGCTAGAAATAGC
SlAVT6B-CRISPR-R	ATTATTGGTCTCGAAACAACATTTGGACTGCTTTCACCAAACTACACTGTTAGATTC
SlWRKY57-RNAi-F	aaaaagcaggcttaGGAGTTCACCGGCGCTACTAC
SlWRKY57-RNAi-R	agaaagctgggtaACAGGTTCGTCGGTGATTTTCTC
SlJAZ8-F	aaaaagcaggcttaATGAGAAGAAATTGTAATTTGGAGC
SlJAZ8-R	agaaagctgggtaCTATTTGTGATATGGCGAAG
SlAVT6B-CRISPR-F	GACCTTGGAATTCGTTTCAGCA	Primers used in identification of transgenic plants
SlAVT6B-CRISPR-R	AATTTAGACTTTACCAGCTGCCG
SlAVT6A-qRT-F	CACTGGTGGAACTCGCGTAA	Primers used in RT-qPCR
SlAVT6A-qRT-R	TGCCAGTAGAACAGCTAATGC
SlAVT6B-qRT-F	AGCAATTATTCGGCTGTTTCGA
SlAVT6B-qRT-R	GCCATAATCCCCGCACCAAT
SlWRKY57-qRT-F	ATCAAGCTGGTCACTCGGTG
SlWRKY57-qRT-R	AATCGACTACCGTCACCACC
SlHMGS-qRT-F	TGCATGCTATGGTGGAACTG
SlHMGS-qRT-R	AAGTCCATAGCGTCCATCCC
SlHMGR1-qRT-F	GATATGTGCAAATACCGGTTGG
SlHMGR1-qRT-R	AGCAACTAAACACCCTTCTGTA
SlHMGR2-qRT-F	GTTGCTTAACGGAAAGGAGTTT
SlHMGR2-qRT-R	GAAGCATAGATAGCCTTGCAAC
SlFFPS-qRT-F	GCATGTGCACTTCTTATGGTAG
SlFFPS-qRT-R	CAGCAAAGCAGTCCAGATAATC
SlSSTLE1-qRT-F	AGCAAACCTTAGAACAAACAAGCAA
SlSSTLE1-qRT-R	CCAAACAGATGGGTGAAAATTAGC
SlSSTLE3-qRT-F	GAACTCATCAACACAATCCAATGTC
SlSSTLE3-qRT-R	ATAGCATGAAGATCACCAATCGAA
SlDXS1-qRT-F	TGACATAAGATGGAAGAAGCGT
SlDXS1-qRT-R	CTCGAAAAATCAAGAACCGGTT
SlDXS2-qRT-F	AAACAAGTTTCTTTACCGACCG
SlDXS2-qRT-R	TCGATATTGTGTCCGTCTACTG
SlDXR-qRT-F	ATTTGTTTCTTCGGTTAGCACC
SlDXR-qRT-R	CATATTTGCATATTCCCCCACC
SlHDR-qRT-F	ACATGGGGAAACGTAACCGT
SlHDR-qRT-R	AAGCAATCTGAACTGCACGC
SlGPPS-qRT-F	GGATCGAGTCCTCCGGGTTA
SlGPPS-qRT-R	AGCATTTGGTCCACCCTCAA
SlGGPPS2-qRT-F	GGGATTGGAAAAGGCTAAGG
SlGGPPS2-qRT-R	AGCAATCAATGGAGCAGCTT
SlCPS-qRT-F	ATACCTAGAGCTAGCGAAATC
SlCPS-qRT-R	ACTGCCTAAATAGTACGTAACC
SlKS-qRT-F	GTGTAGTTGATGCCACCCGA
SlKS-qRT-R	CACCCAGTGTAGGCACTCAG
SlKO-qRT-F	GAAGCGCCACATACTGACCA
SlKO-qRT-R	TACCAAGGTGTCCCTGTGGA
SlKAO-qRT-F	CCAGCTGAACAAAAGGGCTTG
SlKAO-qRT-R	CTTTGCCTCACGAAAGACCAC
SlZFP6-qRT-F	TGCCCAAATTCAAGCTAGTAGA
SlZFP6-qRT-R	AACACTTGTTAAGTTTGGCTCC
SlZFP8-qRT-F	GAATTTCCCAACTTCACAAGCT
SlZFP8-qRT-R	CACCCTGTATCATTGCAGATTG
SlHAT1-qRT-F	TGAAGGGGATAGATGTGAATCG
SlHAT1-qRT-R	CACACTCGAAATCGTACTGTTC

## Sheet: Table S3
Table S3. The list of SNPs significantly associated with phenylalanine in this study.
SNP_ID	SNP	CHR	BP	P
1	366703188	3	66703188	6.53633e-08
2	562614169	5	62614169	2.14048e-07
Details of each locus:
SNP_ID	SNP	Chromosome	Position	PvalueID
1	366703188	3	66703188	6.53633e-08
Genes in near region:
Distance(kb)	start_pos	end_pos	locus	annotation
-297	66404059	66406110	Solyc03g117200	F-box family protein (AHRD V1 ***- B9GNT5_POPTR)%3B contains Interpro domain(s) IPR001810 Cyclin-like F-box
-290	66408461	66412338	Solyc03g117210	Unknown Protein (AHRD V1)
-283	66419599	66419976	Solyc03g117220	Unknown Protein (AHRD V1)
-274	66427713	66428471	Solyc03g117230	Ethylene responsive transcription factor 12 (AHRD V1 *-*- C0J9I3_9ROSA)%3B contains Interpro domain(s) IPR001471 Pathogenesis-related transcriptional factor and ERF%2C DNA-binding
-267	66435363	66435695	Solyc03g117240	Unknown Protein (AHRD V1)
-263	66436252	66439323	Solyc03g117250	Flotillin 1 (AHRD V1 *-*- B3V5K3_9EURY)%3B contains Interpro domain(s) IPR001107 Band 7 protein
-259	66442383	66444139	Solyc03g117260	Pentatricopeptide (PPR) repeat-containing protein-like (AHRD V1 **-- Q6ZCP9_ORYSJ)%3B contains Interpro domain(s) IPR004158 Protein of unknown function DUF247%2C plant
-254	66447557	66448828	Solyc03g117270	F-box family protein (AHRD V1 ***- B9HV09_POPTR)%3B contains Interpro domain(s) IPR001810 Cyclin-like F-box
-239	66458894	66463341	Solyc03g117280	Unknown Protein (AHRD V1)
-230	66472201	66472647	Solyc03g117290	Serine-rich protein (AHRD V1 ***- A1YMW6_BRACM)
-224	66474388	66478250	Solyc03g117300	Nodulin-like protein (AHRD V1 ***- Q8H6R3_PONTR)%3B contains Interpro domain(s) IPR010658 Nodulin-like
-223	66478827	66479459	Solyc03g117310	Jp18 (AHRD V1 ***- Q8H6R4_PONTR)%3B contains Interpro domain(s) IPR010993 Sterile alpha motif homology
-218	66480148	66484361	Solyc03g117320	50S ribosomal protein L3-2 (AHRD V1 ***- B6TFD9_MAIZE)%3B contains Interpro domain(s) IPR019927 Ribosomal protein L3%2C bacterial/organelle-type
-213	66485273	66490165	Solyc03g117330	Prolyl-tRNA synthetase (AHRD V1 **** Q54Q07_DICDI)%3B contains Interpro domain(s) IPR004499 Prolyl-tRNA synthetase%2C class IIa%2C prokaryotic-type
-212	66490465	66491010	Solyc03g117340	Jp18 (AHRD V1 ***- Q8H6R4_PONTR)
-205	66495836	66497254	Solyc03g117350	Amino acid transporter (AHRD V1 **** B9MWM0_POPTR)%3B contains Interpro domain(s) IPR013057 Amino acid transporter%2C transmembrane
-172	66520643	66530976	Solyc03g117360	WD-40 repeat protein-like (Fragment) (AHRD V1 *--- Q1HIU4_9ROSI)%3B contains Interpro domain(s) IPR017986 WD40 repeat%2C region
-164	66533935	66538545	Solyc03g117370	WD-40 repeat protein (AHRD V1 *--- B2J4D1_NOSP7)%3B contains Interpro domain(s) IPR017986 WD40 repeat%2C region
-162	66539750	66540396	Solyc03g117380	Topless-related protein 1 (AHRD V1 -**- TPR1_ARATH)
-152	66546588	66550611	Solyc03g117390	Unknown Protein (AHRD V1)
-150	66550716	66552693	Solyc03g117400	Topless-related protein 1 (AHRD V1 ***- TPR1_ARATH)
-147	66552446	66555310	Solyc03g117410	Topless-related protein 1 (AHRD V1 ***- TPR1_ARATH)%3B contains Interpro domain(s) IPR017986 WD40 repeat%2C region
-133	66554722	66569270	Solyc03g117420	Leucine-rich repeat family protein (AHRD V1 ***- D7KDI8_ARALY)%3B contains Interpro domain(s) IPR006553 Leucine-rich repeat%2C cysteine-containing subtype
-95	66599928	66607724	Solyc03g117430	Cobalamin synthesis protein P (AHRD V1 ***- D3M8Z8_9ACTO)%3B contains Interpro domain(s) IPR003495 Cobalamin (vitamin B12) biosynthesis CobW-like
-91	66608138	66611290	Solyc03g117440	ATP dependent RNA helicase (AHRD V1 **** B3LNW9_YEAS1)%3B contains Interpro domain(s) IPR011545 DNA/RNA helicase%2C DEAD/DEAH box type%2C N-terminal
-91	66611609	66612183	Solyc03g117450	Major allergen Mal d 1 (AHRD V1 ***- Q43550_MALDO)%3B contains Interpro domain(s) IPR000916 Bet v I allergen
-88	66614237	66614792	Solyc03g117460	Major allergen Mal d 1 (AHRD V1 ***- Q43550_MALDO)%3B contains Interpro domain(s) IPR000916 Bet v I allergen
-82	66615377	66620417	Solyc03g117470	Calcineurin subunit B (AHRD V1 *-*- B6U4N5_MAIZE)%3B contains Interpro domain(s) IPR011992 EF-Hand type
-74	66624199	66629058	Solyc03g117480	Pyrophosphate-energized proton pump (Pyrophosphate-energized inorganic pyrophosphatase) (H(+)-PPase) (AHRD V1 **** C7HW54_9FIRM)%3B contains Interpro domain(s) IPR004131 Inorganic H+ pyrophosphatase
-62	66637828	66640770	Solyc03g117490	Glycerol kinase (AHRD V1 ***- Q6RUF8_SOYBN)%3B contains Interpro domain(s) IPR005999 Glycerol kinase
-57	66645395	66645901	Solyc03g117500	VQ motif-containing protein (AHRD V1 ***- D7KX58_ARALY)%3B contains Interpro domain(s) IPR008889 VQ
-48	66649400	66654424	Solyc03g117510	Formamidopyrimidine-DNA glycosylase (AHRD V1 **** C5JTH8_AJEDS)%3B contains Interpro domain(s) IPR000191 DNA glycosylase/AP lyase
-43	66658032	66659888	Solyc03g117520	Protein FAR1-RELATED SEQUENCE 6 (AHRD V1 ***- FRS6_ARATH)%3B contains Interpro domain(s) IPR018289 MULE transposase%2C conserved domain
-40	66661371	66662279	Solyc03g117530	Checkpoint protein HUS1 (AHRD V1 ***- HUS1_HUMAN)%3B contains Interpro domain(s) IPR007150 Hus1-like protein
-17	66664896	66685423	Solyc03g117540	Multidrug resistance protein ABC transporter family (AHRD V1 **-- B9I191_POPTR)%3B contains Interpro domain(s) IPR001140 ABC transporter%2C transmembrane region
-11	66689915	66692017	Solyc03g117550	Receptor protein kinase-like (AHRD V1 *-*- Q5JN26_ORYSJ)%3B contains Interpro domain(s) IPR002290 Serine/threonine protein kinase
-7	66694650	66695660	Solyc03g117560	Blue copper-like protein (AHRD V1 **-- B8Y8A0_GOSHI)%3B contains Interpro domain(s) IPR003245 Plastocyanin-like
-4	66696174	66698736	Solyc03g117570	Pentatricopeptide repeat-containing protein (AHRD V1 ***- D7M6Q4_ARALY)%3B contains Interpro domain(s) IPR002885 Pentatricopeptide repeat
0	66699021	66702307	Solyc03g117580	Os08g0272000 protein (Fragment) (AHRD V1 ***- Q0J6S6_ORYSJ)
0	66702243	66703491	Solyc03g117590	Chaperone protein dnaJ (AHRD V1 *-*- C5UZI2_CLOBO)%3B contains Interpro domain(s) IPR001623 Heat shock protein DnaJ%2C N-terminal
12	66715754	66721151	Solyc03g117600	Hydroxycinnamoyl-CoA shikimate/quinate hydroxycinnamoyltransferase (AHRD V1 **-* A4ZKI0_COFAR)%3B contains Interpro domain(s) IPR003480 Transferase
18	66721455	66721835	Solyc03g117610	Unknown Protein (AHRD V1)
19	66722304	66723457	Solyc03g117620	Heat shock protein (AHRD V1 *-*- Q801X9_CARAU)%3B contains Interpro domain(s) IPR013126 Heat shock protein 70
21	66724560	66726524	Solyc03g117630	heat shock protein (AHRD V1 ***- B2D2G5_CAPSN)%3B contains Interpro domain(s) IPR013126 Heat shock protein 70
26	66729720	66730937	Solyc03g117640	Serine/threonine-protein kinase 3 (AHRD V1 ***- STK3_DANRE)%3B contains Interpro domain(s) IPR002290 Serine/threonine protein kinase
31	66734264	66738208	Solyc03g117650	Glycosylphosphatidylinositol anchor biosynthesis protein 11 (AHRD V1 ***- B4FCF2_MAIZE)%3B contains Interpro domain(s) IPR009580 GPI biosynthesis protein Pig-F
38	66741757	66747588	Solyc03g117660	Mandelonitrile lyase (AHRD V1 *-*- B6SVJ2_MAIZE)%3B contains Interpro domain(s) IPR001841 Zinc finger%2C RING-type
45	66748245	66750749	Solyc03g117670	Snf1-related kinase interacting protein SKI2 (AHRD V1 *-*- A3KLL3_PHYPA)
47	66750965	66754656	Solyc03g117680	Transcription regulatory protein SNF5 (AHRD V1 *-*- D3B6R9_POLPA)
60	66763710	66765519	Solyc03g117690	Aspartic proteinase nepenthesin-1 (AHRD V1 **-- C0JA51_9ORYZ)%3B contains Interpro domain(s) IPR001461 Peptidase A1
63	66766280	66767869	Solyc03g117700	Folate/biopterin transporter (AHRD V1 **** B4B3T5_9CHRO)%3B contains Interpro domain(s) IPR004324 Biopterin transport-related protein BT1
66	66769476	66769658	Solyc03g117710	Integral membrane transporter family protein (Fragment) (AHRD V1 ***- D7M3T8_ARALY)
71	66775127	66779386	Solyc03g117720	AP2-like ethylene-responsive transcription factor At1g16060 (AHRD V1 ***- AP2L1_ARATH)%3B contains Interpro domain(s) IPR001471 Pathogenesis-related transcriptional factor and ERF%2C DNA-binding
76	66779750	66783039	Solyc03g117730	Tubby-like protein 13 (AHRD V1 ***- D2CMM7_ORYSJ)%3B contains Interpro domain(s) IPR000007 Tubby%2C C-terminal
83	66786743	66789552	Solyc03g117740	Chloroplast At1g16080 protein (Fragment) (AHRD V1 *-*- Q1HRY1_SOLLC)
86	66789853	66794315	Solyc03g117750	Polygalacturonase (AHRD V1 **-- B6SZN5_MAIZE)%3B contains Interpro domain(s) IPR012334 Pectin lyase fold
93	66796852	66797713	Solyc03g117760	Unknown Protein (AHRD V1)
98	66801297	66806435	Solyc03g117770	Serine incorporator 1 (AHRD V1 **-* B5X3W1_SALSA)%3B contains Interpro domain(s) IPR005016 TMS membrane protein/tumour differentially expressed protein
103	66806776	66811545	Solyc03g117780	UV excision repair protein RAD23 (AHRD V1 ***- B6JX15_SCHJY)%3B contains Interpro domain(s) IPR004806 UV excision repair protein Rad23
110	66813605	66820539	Solyc03g117790	Serine/threonine protein kinase (AHRD V1 *-*- Q16PN5_AEDAE)%3B contains Interpro domain(s) IPR002290 Serine/threonine protein kinase
127	66830213	66834278	Solyc03g117800	CER1 protein (Fragment) (AHRD V1 *--- Q0WLZ2_ARATH)%3B contains Interpro domain(s) IPR006694 Fatty acid hydroxylase
131	66834568	66836974	Solyc03g117810	Phosphate import ATP-binding protein pstB 1 (AHRD V1 **** B6UHM7_MAIZE)%3B contains Interpro domain(s) IPR005670 Phosphate transport system permease protein 1
135	66839088	66840344	Solyc03g117820	AT2G14850 protein (Fragment) (AHRD V1 *-*- B9DHZ5_ARATH)
140	66843782	66843961	Solyc03g117830	Unknown Protein (AHRD V1)
143	66846495	66849210	Solyc03g117840	Unknown Protein (AHRD V1)
165	66868704	66877489	Solyc03g117850	Ribulose bisphosphate carboxylase/oxygenase activase (AHRD V1 **** B6T416_MAIZE)%3B contains Interpro domain(s) IPR003959 ATPase%2C AAA-type%2C core
174	66877948	66879156	Solyc03g117860	IBR finger domain protein (AHRD V1 **-- Q4WL53_ASPFU)%3B contains Interpro domain(s) IPR002867 Zinc finger%2C C6HC-type
177	66880919	66884526	Solyc03g117870	4-coumarate CoA ligase (AHRD V1 **** Q0GZS1_9BORA)%3B contains Interpro domain(s) IPR000873 AMP-dependent synthetase and ligase
184	66888147	66888401	Solyc03g117880	Unknown Protein (AHRD V1)
193	66896740	66899985	Solyc03g117890	Unknown protein DS12 from 2D-PAGE of leaf%2C chloroplastic (AHRD V1 **-- UP12_ORYSJ)
199	66902462	66905677	Solyc03g117900	Cytochrome c oxidase assembly protein (AHRD V1 **-- A8JCU9_CHLRE)%3B contains Interpro domain(s) IPR018793 Cytochrome c oxidase assembly protein PET191%2C N-terminal
203	66906543	66909319	Solyc03g117910	FRIGIDA (AHRD V1 *-*- B0YZW7_ARALP)%3B contains Interpro domain(s) IPR012474 Frigida-like
206	66909311	66910481	Solyc03g117920	FRIGIDA (AHRD V1 *-*- Q52S92_ARATH)%3B contains Interpro domain(s) IPR012474 Frigida-like
207	66911148	66918680	Solyc03g117930	FRIGIDA (AHRD V1 ***- B0YZZ2_ARALP)%3B contains Interpro domain(s) IPR012474 Frigida-like
216	66919909	66923773	Solyc03g117940	U2 small nuclear ribonucleoprotein A%26apos (AHRD V1 ***- Q1HPT8_BOMMO)
220	66924087	66930728	Solyc03g117950	Chaperone protein ClpB 1 (AHRD V1 **-- D0CK17_9SYNE)%3B contains Interpro domain(s) IPR013093 ATPase associated with various cellular activities%2C AAA-2
230	66933300	66943321	Solyc03g117960	Tyrosyl-DNA phosphodiesterase family protein (AHRD V1 *-*- B6AFR8_CRYMR)%3B contains Interpro domain(s) IPR010347 Tyrosyl-DNA phosphodiesterase
244	66948172	66957449	Solyc03g117970	Novel protein similar to vertebrate ADP-ribosyltransferase (NAD+ poly (ADP-ribose) polymerase) (ADPRT) (AHRD V1 **** Q5RHR0_DANRE)%3B contains Interpro domain(s) IPR008288 NAD+ ADP-ribosyltransferase
269	66972887	66978652	Solyc03g117980	Respiratory burst oxidase-like protein (AHRD V1 **** C1IHQ9_9ROSI)%3B contains Interpro domain(s) IPR013121 Ferric reductase%2C NAD binding
SNP_ID	SNP	Chromosome	Position	PvalueID
2	562614169	5	62614169	2.14048e-07
Genes in near region:
Distance(kb)	start_pos	end_pos	locus	rice_locus	annotation
-283	62326583	62330215	Solyc05g051970	cDNA clone J033025P19 full insert sequence (AHRD V1 ***- B7ERC6_ORYSJ)
-281	62330486	62332783	Solyc05g051980	Annexin 2 (AHRD V1 ***- A9X4R2_BRAJU)%3B contains Interpro domain(s) IPR009118 Annexin%2C type plant
-279	62334287	62334593	Solyc05g051990	Unknown Protein (AHRD V1)
-277	62335300	62336532	Solyc05g052000	Cold-inducible RNA-binding protein (AHRD V1 *-*- C3KJH9_ANOFI)%3B contains Interpro domain(s) IPR015465 RNA recognition motif%2C glycine rich protein
-270	62343263	62344094	Solyc05g052010	Unknown Protein (AHRD V1)
-247	62359024	62367145	Solyc05g052020	Serine esterase family protein (AHRD V1 **-- B6SYS8_MAIZE)%3B contains Interpro domain(s) IPR007751 Protein of unknown function DUF676%2C hydrolase-like
-243	62370329	62370934	Solyc05g052030	Ethylene responsive transcription factor 1a (AHRD V1 *-*- C0J9I9_9ROSA)%3B contains Interpro domain(s) IPR001471 Pathogenesis-related transcriptional factor and ERF%2C DNA-binding
-229	62383897	62384994	Solyc05g052040	Ethylene responsive transcription factor 1a (AHRD V1 *-** D1MWZ3_CITLA)%3B contains Interpro domain(s) IPR001471 Pathogenesis-related transcriptional factor and ERF%2C DNA-binding
-216	62397179	62397883	Solyc05g052050	Ethylene responsive transcription factor 1a (AHRD V1 **** D1MWZ3_CITLA)%3B contains Interpro domain(s) IPR001471 Pathogenesis-related transcriptional factor and ERF%2C DNA-binding
-209	62404276	62405130	Solyc05g052060	Zinc finger CCCH domain-containing protein 54 (AHRD V1 *-*- C3H54_ARATH)
-200	62410368	62413664	Solyc05g052070	Ras-related protein Rab-1A (AHRD V1 ***- B9EN43_SALSA)%3B contains Interpro domain(s) IPR002078 RNA polymerase sigma factor 54%2C interaction
-198	62415096	62415659	Solyc05g052080	Unknown Protein (AHRD V1)
-196	62416567	62417640	Solyc05g052090	Unknown Protein (AHRD V1)
-188	62419793	62425203	Solyc05g052100	Glutamate dehydrogenase (AHRD V1 **** Q94IA5_BRANA)%3B contains Interpro domain(s) IPR014362 Glutamate dehydrogenase
-181	62428379	62433121	Solyc05g052110	Pectinesterase (AHRD V1 **** D8VPP5_OLEEU)%3B contains Interpro domain(s) IPR000070 Pectinesterase%2C catalytic
-176	62433499	62437537	Solyc05g052120	Pectinesterase (AHRD V1 **** D8VPP5_OLEEU)%3B contains Interpro domain(s) IPR000070 Pectinesterase%2C catalytic
-169	62442048	62444470	Solyc05g052130	Metacaspase (AHRD V1 ***- A8NU42_COPC7)%3B contains Interpro domain(s) IPR011600 Peptidase C14%2C caspase catalytic
-167	62445558	62446304	Solyc05g052140	ATP synthase subunit delta%26apos%3B%2C mitochondrial (AHRD V1 ***- ATP4_IPOBA)%3B contains Interpro domain(s) IPR001469 ATPase%2C F1 complex%2C delta/epsilon subunit
-162	62451589	62452161	Solyc05g052150	ATP synthase subunit delta%26apos%3B%2C mitochondrial (AHRD V1 ***- ATP4_IPOBA)
-158	62452953	62455724	Solyc05g052160	Translocase of chloroplast 34 (AHRD V1 **-- B6TBT7_MAIZE)%3B contains Interpro domain(s) IPR005688 Chloroplast protein import component Toc34
-153	62458480	62460931	Solyc05g052170	Acetyltransferase GNAT family protein (AHRD V1 ***- B6STV5_MAIZE)
-149	62461712	62464388	Solyc05g052180	Translation initiation factor 1a (AHRD V1 *--- Q1HQA3_BOMMO)%3B contains Interpro domain(s) IPR001253 Translation initiation factor 1A (eIF-1A)
-143	62467272	62470868	Solyc05g052190	Transcription elongation factor A protein 2 (AHRD V1 ***- B6TCL2_MAIZE)%3B contains Interpro domain(s) IPR006289 Transcription elongation factor%2C TFIIS
-125	62472113	62488348	Solyc05g052200	Protein kinase (AHRD V1 ***- A8HT40_CHLRE)%3B contains Interpro domain(s) IPR011989 Armadillo-like helical
-120	62490750	62493809	Solyc05g052210	Unknown Protein (AHRD V1)
-106	62498939	62507431	Solyc05g052220	U-box domain-containing protein 62 (AHRD V1 ***- PUB62_ARATH)%3B contains Interpro domain(s) IPR003613 U box domain
-105	62508607	62508801	Solyc05g052230	Unknown Protein (AHRD V1)
-99	62511942	62514884	Solyc05g052240	Chalcone--flavonone isomerase (AHRD V1 ***- B4G1R6_MAIZE)%3B contains Interpro domain(s) IPR003466 Chalcone isomerase%2C subgroup
-93	62517875	62520667	Solyc05g052250	Expansin 2 (AHRD V1 ***- C0LU46_CITSI)%3B contains Interpro domain(s) IPR002963 Expansin
-86	62521659	62527981	Solyc05g052260	Appr-1-p processing domain protein (AHRD V1 **-- B8FDL2_DESAA)%3B contains Interpro domain(s) IPR002589 Appr-1-p processing
-80	62532624	62533946	Solyc05g052270	CBL-interacting protein kinase 13 (AHRD V1 **** C4P7W2_VITVI)%3B contains Interpro domain(s) IPR002290 Serine/threonine protein kinase
-51	62559763	62562832	Solyc05g052280	Peroxidase (AHRD V1 ***- B9VRK9_CAPAN)%3B contains Interpro domain(s) IPR002016 Haem peroxidase%2C plant/fungal/bacterial
-42	62569630	62571871	Solyc05g052290	Speckle-type POZ protein (AHRD V1 *-*- SPOP_PONAB)%3B contains Interpro domain(s) IPR013089 Kelch related
-39	62572297	62574448	Solyc05g052300	Amino acid transporter (AHRD V1 **** B9HYI5_POPTR)%3B contains Interpro domain(s) IPR013057 Amino acid transporter%2C transmembrane
-28	62580053	62586105	Solyc05g052310	Alpha-soluble NSF attachment protein (AHRD V1 **** D2D2Z7_GOSHI)%3B contains Interpro domain(s) IPR000744 NSF attachment protein
-23	62586934	62590880	Solyc05g052320	Cation/H(+) antiporter 3 (AHRD V1 **** CHX3_ARATH)%3B contains Interpro domain(s) IPR006153 Cation/H+ exchanger
-20	62591447	62593379	Solyc05g052330	Expansin-b5 (AHRD V1 ***- D7LRS2_ARALY)%3B contains Interpro domain(s) IPR014734 Pollen allergen%2C N-terminal
-16	62595606	62597857	Solyc05g052340	Laccase (AHRD V1 ***- Q9ZP47_POPTR)%3B contains Interpro domain(s) IPR017761 Laccase
-6	62604913	62607774	Solyc05g052350	Receptor like kinase%2C RLK
-1	62612000	62612760	Solyc05g052360	Laccase (AHRD V1 ***- Q9ZP47_POPTR)%3B contains Interpro domain(s) IPR011707 Multicopper oxidase%2C type 3
0	62613250	62614834	Solyc05g052370	Laccase (AHRD V1 **** Q9ZP47_POPTR)%3B contains Interpro domain(s) IPR008972 Cupredoxin
0	62615132	62616980	Solyc05g052380	Unknown Protein (AHRD V1)
4	62618354	62620912	Solyc05g052390	Laccase (AHRD V1 ***- Q9ZP47_POPTR)%3B contains Interpro domain(s) IPR017761 Laccase
8	62622212	62624588	Solyc05g052400	Laccase (AHRD V1 ***- Q9ZP47_POPTR)%3B contains Interpro domain(s) IPR017761 Laccase
21	62635545	62636744	Solyc05g052410	Ethylene-responsive transcription factor 1 (AHRD V1 *-** ERF1_ORYSJ)%3B contains Interpro domain(s) IPR001471 Pathogenesis-related transcriptional factor and ERF%2C DNA-binding
35	62649889	62650137	Solyc05g052420	Abscisic acid receptor PYL6 (AHRD V1 **-- PYL6_ARATH)
39	62654042	62657484	Solyc05g052430	Os03g0291800 protein (Fragment) (AHRD V1 **-- Q0DSS4_ORYSJ)%3B contains Interpro domain(s) IPR004253 Protein of unknown function DUF231%2C plant
44	62658590	62662636	Solyc05g052440	Os03g0291800 protein (Fragment) (AHRD V1 **-- Q0DSS4_ORYSJ)%3B contains Interpro domain(s) IPR004253 Protein of unknown function DUF231%2C plant
49	62664076	62668321	Solyc05g052450	Os03g0291800 protein (Fragment) (AHRD V1 **-- Q0DSS4_ORYSJ)%3B contains Interpro domain(s) IPR004253 Protein of unknown function DUF231%2C plant
55	62670143	62682450	Solyc05g052460	Cation-independent mannose-6-phosphate receptor CI-MPR (AHRD V1 *-*- Q2UUD2_ASPOR)%3B contains Interpro domain(s) IPR018939 Autophagy-related protein 27
71	62685445	62688806	Solyc05g052470	Ferritin (AHRD V1 ***- A7UGG8_SOLTU)%3B contains Interpro domain(s) IPR001519 Ferritin%2C N-terminal
75	62690131	62698495	Solyc05g052480	Multiple inositol polyphosphate phosphatase (AHRD V1 ***- Q54ND5_DICDI)%3B contains Interpro domain(s) IPR016274 Histidine acid phosphatase%2C eukaryotic
84	62699098	62702696	Solyc05g052490	Ectonucleoside triphosphate diphosphohydrolase 1 (AHRD V1 *--- Q6DC46_DANRE)%3B contains Interpro domain(s) IPR000407 Nucleoside phosphatase GDA1/CD39
96	62711115	62718457	Solyc05g052500	Dehydration-responsive family protein (AHRD V1 **-- D7LF23_ARALY)%3B contains Interpro domain(s) IPR004159 Protein of unknown function DUF248%2C methyltransferase putative
105	62720057	62738929	Solyc05g052510	Clathrin heavy chain (AHRD V1 ***- Q39834_SOYBN)%3B contains Interpro domain(s) IPR016341 Clathrin%2C heavy chain
132	62746398	62748712	Solyc05g052520	Protein phosphatase 2C (AHRD V1 ***- Q3V656_SOLTU)%3B contains Interpro domain(s) IPR015655 Protein phosphatase 2C
142	62756966	62761475	Solyc05g052530	Endoglucanase 1 (AHRD V1 ***- B6U0J0_MAIZE)%3B contains Interpro domain(s) IPR001701 Glycoside hydrolase%2C family 9
150	62764269	62768803	Solyc05g052540	Os03g0291800 protein (Fragment) (AHRD V1 **-- Q0DSS4_ORYSJ)%3B contains Interpro domain(s) IPR004253 Protein of unknown function DUF231%2C plant
165	62779398	62779757	Solyc05g052550	Zinc finger CCCH domain-containing protein 29 (AHRD V1 ***- C3H29_ARATH)
165	62780004	62780171	Solyc05g052560	Unknown Protein (AHRD V1)
166	62780288	62782081	Solyc05g052570	Zinc finger CCCH domain-containing protein 66 (AHRD V1 ***- C3H66_ARATH)%3B contains Interpro domain(s) IPR002110 Ankyrin
178	62792175	62798126	Solyc05g052580	Protein phosphatase (AHRD V1 *-*- A8N6T5_COPC7)%3B contains Interpro domain(s) IPR011948 Dullard-like phosphatase domain
186	62800825	62803209	Solyc05g052590	Pto-like%2C Serine/threonine kinase protein%2C resistance protein
193	62807839	62811226	Solyc05g052600	Fructose-1 6-bisphosphatase class 1 (AHRD V1 **** B9M1N3_GEOSF)%3B contains Interpro domain(s) IPR000146 Fructose-1%2C6-bisphosphatase IPR000719 Protein kinase%2C core
204	62818454	62819634	Solyc05g052610	MYB transcription factor (AHRD V1 **-* Q9FIL9_ARATH)%3B contains Interpro domain(s) IPR006447 Myb-like DNA-binding region%2C SHAQKYF class
207	62822121	62828195	Solyc05g052620	Coronatine-insensitive 1 (Fragment) (AHRD V1 *--- Q5VJQ1_TOBAC)
230	62844436	62849879	Solyc05g052630	Unknown Protein (AHRD V1)
236	62850980	62860659	Solyc05g052640	Mitochondrial carrier family (AHRD V1 ***- C1MWU5_MICPS)%3B contains Interpro domain(s) IPR001993 Mitochondrial substrate carrier
260	62874392	62874973	Solyc05g052650	N-hydroxycinnamoyl/benzoyltransferase 6 (AHRD V1 ***- Q00M84_SOYBN)%3B contains Interpro domain(s) IPR003480 Transferase
261	62875435	62875776	Solyc05g052660	Unknown Protein (AHRD V1)
266	62881105	62882490	Solyc05g052670	N-hydroxycinnamoyl/benzoyltransferase 1 (AHRD V1 **-- Q00M72_SOYBN)%3B contains Interpro domain(s) IPR003480 Transferase
279	62893729	62895102	Solyc05g052680	Hydroxycinnamoyl transferase (AHRD V1 **-* D2XJ64_9MAGN)%3B contains Interpro domain(s) IPR003480 Transferase
283	62897944	62902011	Solyc05g052690	Eukaryotic translation initiation factor 3 subunit 5 (AHRD V1 ***- B4FRD9_MAIZE)%3B contains Interpro domain(s) IPR000555 Mov34/MPN/PAD-1
291	62905342	62908461	Solyc05g052700	TPR domain protein (AHRD V1 *--- Q7MVN6_PORGI)%3B contains Interpro domain(s) IPR011990 Tetratricopeptide-like helical
295	62909490	62911082	Solyc05g052710	30S ribosomal protein S31%2C chloroplastic (AHRD V1 *-*- RR31_ARATH)
299	62913358	62913801	Solyc05g052720	Pleckstrin homology domain containing family A (Phosphoinositide binding specific) member 1 (AHRD V1 **-* Q0IIA5_BOVIN)%3B contains Interpro domain(s) IPR011993 Pleckstrin homology-type

## Sheet: Table S4
Table S5. The 207 accessions carrying four haplotypes of SlAVT6A.
366494325	366494387	snp	IID	TS	group	SlFM0129_1
A	A	AA	16	TS-116	CER	13877.8
A	A	AA	42	TS-142	BIG	7956.68
A	A	AA	64	TS-164	PIM	6.11198e+07
A	A	AA	82	TS-182	PIM	2.7062e+07
A	A	AA	83	TS-183	BIG	2.17991e+07
A	A	AA	102	TS-2	BIG	2.86594e+07
A	A	AA	109	TS-9	BIG	2.53484e+07
A	A	AA	117	TS-17	PIM	4.7672e+07
A	A	AA	118	TS-18	PIM	2.92158e+07
A	A	AA	119	TS-19	PIM	3.25057e+07
A	A	AA	121	TS-21	PIM	3.74656e+07
A	A	AA	123	TS-23	PIM	3.08672e+07
A	A	AA	124	TS-24	PIM	2.98433e+07
A	A	AA	137	TS-37	CER	3.31386e+07
A	A	AA	157	TS-57	CER	3.86558e+07
A	A	AA	164	TS-64	CER	2.00587e+07
A	A	AA	177	TS-77	PIM	4.39687e+07
A	A	AA	194	TS-94	CER	3777.1
A	A	AA	195	TS-95	BIG	19228.1
A	A	AA	209	TS-209	CER	44597.9
A	A	AA	232	TS-232	BIG	2.84522e+07
A	A	AA	242	TS-242	BIG	1.62483e+07
A	A	AA	255	TS-255	BIG	1.52685e+07
A	A	AA	268	TS-268	BIG	3.28929e+07
A	A	AA	273	TS-273	CER	2.65605e+07
A	A	AA	420	TS-420	PIM	3.84224e+07
A	A	AA	514	TS-514	BIG	2.39279e+07
A	A	AA	556	TS-556	BIG	41035.6
A	A	AA	561	TS-561	BIG	7389.22
A	A	AA	620	TS-620	BIG	3.82635e+07
A	A	AA	667	TS-667	BIG	7.88476e+07
A	A	AA	701	TS-701	PIM	6.82823e+07
A	A	AA	702	TS-702	CER	6.83495e+07
G	G	GG	3	TS-103	BIG	2976.39
G	G	GG	4	TS-104	BIG	551.72
G	G	GG	6	TS-106	CER	706.139
G	G	GG	8	TS-108	BIG	8042.66
G	G	GG	10	TS-110	BIG	4410.57
G	G	GG	11	TS-111	BIG	15028.7
G	G	GG	12	TS-112	BIG	5476.74
G	G	GG	13	TS-113	BIG	5653.61
G	G	GG	14	TS-114	BIG	4337.42
G	G	GG	15	TS-115	BIG	13639.6
G	G	GG	17	TS-117	BIG	26412.7
G	G	GG	18	TS-118	CER	23448.4
G	G	GG	19	TS-119	CER	5891.43
G	G	GG	20	TS-120	CER	6442.16
G	G	GG	21	TS-121	BIG	5472.86
G	G	GG	22	TS-122	BIG	20756.8
G	G	GG	25	TS-125	BIG	24081.9
G	G	GG	27	TS-127	BIG	4964.77
G	G	GG	28	TS-128	BIG	7192.37
G	G	GG	29	TS-129	CER	14368.5
G	G	GG	31	TS-131	CER	20589
G	G	GG	32	TS-132	BIG	27836.3
G	G	GG	33	TS-133	BIG	15174.8
G	G	GG	35	TS-135	BIG	20073.5
G	G	GG	36	TS-136	BIG	12561
G	G	GG	37	TS-137	BIG	18189
G	G	GG	38	TS-138	CER	16163.5
G	G	GG	40	TS-140	BIG	2064.46
G	G	GG	41	TS-141	BIG	43187.1
G	G	GG	44	TS-144	PIM	4.33282e+07
G	G	GG	77	TS-177	BIG	2.91779e+07
G	G	GG	79	TS-179	BIG	1.52615e+07
G	G	GG	80	TS-180	BIG	2.27494e+07
G	G	GG	81	TS-181	CER	2.29669e+07
G	G	GG	86	TS-186	BIG	7.35583e+06
G	G	GG	88	TS-188	BIG	1.71105e+07
G	G	GG	89	TS-189	CER	1.92147e+07
G	G	GG	90	TS-190	BIG	3.30905e+07
G	G	GG	96	TS-196	BIG	2.79105e+07
G	G	GG	103	TS-3	BIG	2.44367e+07
G	G	GG	104	TS-4	BIG	3.6385e+07
G	G	GG	105	TS-5	BIG	2.28709e+07
G	G	GG	107	TS-7	BIG	1.70793e+07
G	G	GG	108	TS-8	BIG	3.10469e+07
G	G	GG	111	TS-11	BIG	2.97991e+07
G	G	GG	112	TS-12	BIG	2.57851e+07
G	G	GG	113	TS-13	CER	1.95435e+07
G	G	GG	116	TS-16	PIM	2.33077e+07
G	G	GG	125	TS-25	CER	8.22977e+06
G	G	GG	127	TS-27	CER	2.70332e+07
G	G	GG	128	TS-28	CER	9.62094e+06
G	G	GG	129	TS-29	CER	2.13735e+07
G	G	GG	136	TS-36	CER	2.52299e+07
G	G	GG	139	TS-39	CER	2.51665e+07
G	G	GG	140	TS-40	CER	1.42872e+07
G	G	GG	142	TS-42	BIG	3.83118e+07
G	G	GG	145	TS-45	BIG	3.02658e+07
G	G	GG	146	TS-46	BIG	3.07013e+07
G	G	GG	147	TS-47	BIG	1.48172e+07
G	G	GG	149	TS-49	BIG	3.68104e+07
G	G	GG	151	TS-51	BIG	3.43378e+07
G	G	GG	159	TS-59	BIG	3.08886e+07
G	G	GG	161	TS-61	CER	3.20769e+07
G	G	GG	165	TS-65	CER	1.33744e+07
G	G	GG	169	TS-69	BIG	3.68959e+07
G	G	GG	172	TS-72	CER	1.60563e+07
G	G	GG	173	TS-73	BIG	3.66452e+07
G	G	GG	174	TS-74	BIG	3.85999e+07
G	G	GG	178	TS-78	BIG	2.69218e+07
G	G	GG	182	TS-82	BIG	5504.51
G	G	GG	183	TS-83	CER	2379.7
G	G	GG	184	TS-84	CER	2033.03
G	G	GG	185	TS-85	BIG	4947.08
G	G	GG	186	TS-86	BIG	2747.83
G	G	GG	188	TS-88	BIG	11633.6
G	G	GG	189	TS-89	BIG	11317
G	G	GG	190	TS-90	BIG	44546.9
G	G	GG	197	TS-97	CER	14945.6
G	G	GG	199	TS-99	CER	9432.94
G	G	GG	200	TS-100	BIG	25319.9
G	G	GG	201	TS-201	BIG	21673.1
G	G	GG	202	TS-202	CER	32308
G	G	GG	203	TS-203	BIG	80587.3
G	G	GG	204	TS-204	BIG	22596.9
G	G	GG	210	TS-210	BIG	31901.9
G	G	GG	211	TS-211	BIG	30096.2
G	G	GG	212	TS-212	BIG	38741.6
G	G	GG	215	TS-215	BIG	4473.51
G	G	GG	218	TS-218	BIG	22227.3
G	G	GG	219	TS-219	CER	14902.6
G	G	GG	220	TS-220	BIG	18915.2
G	G	GG	221	TS-221	CER	8240.98
G	G	GG	222	TS-222	PIM	7469.72
G	G	GG	231	TS-231	CER	2.40827e+07
G	G	GG	236	TS-236	BIG	2.16449e+07
G	G	GG	238	TS-238	CER	1.45877e+07
G	G	GG	239	TS-239	BIG	2.70836e+07
G	G	GG	240	TS-240	CER	2.11677e+07
G	G	GG	241	TS-241	BIG	3.35691e+07
G	G	GG	243	TS-243	CER	1.424e+07
G	G	GG	245	TS-245	BIG	1.89506e+07
G	G	GG	246	TS-246	BIG	2.0674e+07
G	G	GG	247	TS-247	CER	3.87007e+07
G	G	GG	248	TS-248	CER	1.08159e+07
G	G	GG	249	TS-249	BIG	2.20522e+07
G	G	GG	250	TS-250	CER	2.80754e+07
G	G	GG	252	TS-252	CER	2.36112e+07
G	G	GG	253	TS-253	BIG	1.94106e+07
G	G	GG	256	TS-256	BIG	1.42156e+07
G	G	GG	261	TS-261	BIG	3.22788e+07
G	G	GG	262	TS-262	CER	3.16412e+07
G	G	GG	271	TS-271	CER	3.56892e+07
G	G	GG	272	TS-272	BIG	1.88659e+07
G	G	GG	276	TS-276	BIG	2.91635e+07
G	G	GG	278	TS-278	BIG	3.54533e+07
G	G	GG	280	TS-280	CER	1.02333e+07
G	G	GG	281	TS-281	CER	1.41435e+07
G	G	GG	283	TS-283	CER	3.41771e+07
G	G	GG	284	TS-284	CER	3.58411e+07
G	G	GG	294	TS-294	CER	2.34793e+07
G	G	GG	296	TS-296	BIG	3.04047e+07
G	G	GG	298	TS-298	CER	2.10616e+07
G	G	GG	300	TS-300	CER	2.22347e+07
G	G	GG	302	TS-302	CER	1.78905e+07
G	G	GG	303	TS-303	CER	1.36382e+07
G	G	GG	400	TS-400	BIG	1.09049e+07
G	G	GG	401	TS-401	BIG	1.81741e+07
G	G	GG	418	TS-418	PIM	1.57501e+07
G	G	GG	428	TS-428	CER	2.91162e+07
G	G	GG	432	TS-432	PIM	2.82345e+07
G	G	GG	450	TS-450	CER	1.35205e+07
G	G	GG	501	TS-501	BIG	1.5951e+07
G	G	GG	503	TS-503	BIG	1.56373e+07
G	G	GG	505	TS-505	BIG	2.99601e+07
G	G	GG	506	TS-506	CER	2.03446e+07
G	G	GG	507	TS-507	BIG	1.82547e+07
G	G	GG	508	TS-508	CER	2.49978e+07
G	G	GG	510	TS-510	BIG	2.90092e+07
G	G	GG	512	TS-512	BIG	1.97329e+07
G	G	GG	513	TS-513	BIG	2.6846e+07
G	G	GG	515	TS-515	BIG	2.16425e+07
G	G	GG	516	TS-516	BIG	2.73662e+07
G	G	GG	517	TS-517	BIG	2.01039e+07
G	G	GG	518	TS-518	BIG	1.5861e+07
G	G	GG	519	TS-519	BIG	2.76283e+07
G	G	GG	520	TS-520	BIG	2.57488e+07
G	G	GG	554	TS-554	BIG	4656.23
G	G	GG	555	TS-555	BIG	3657.15
G	G	GG	557	TS-557	BIG	34635.3
G	G	GG	558	TS-558	BIG	11763.7
G	G	GG	559	TS-559	BIG	15184.1
G	G	GG	560	TS-560	CER	34171.4
G	G	GG	562	TS-562	BIG	29081.2
G	G	GG	587	TS-587	BIG	2.67431e+07
G	G	GG	588	TS-588	BIG	2.98261e+07
G	G	GG	592	TS-592	BIG	3.26485e+07
G	G	GG	594	TS-594	CER	2.17258e+07
G	G	GG	606	TS-606	BIG	3.12389e+07
G	G	GG	609	TS-609	BIG	3.25508e+07
G	G	GG	612	TS-612	BIG	2.89141e+07
G	G	GG	613	TS-613	BIG	3.7318e+07
G	G	GG	615	TS-615	CER	2.85538e+07
G	G	GG	616	TS-616	BIG	3.23121e+07
G	G	GG	617	TS-617	BIG	2.78338e+07
G	G	GG	618	TS-618	CER	6.9959e+06
G	G	GG	619	TS-619	BIG	25991885
G	G	GG	621	TS-621	BIG	3.56028e+07
G	G	GG	622	TS-622	BIG	2.98129e+07
G	G	GG	629	TS-629	BIG	3.39442e+07
G	G	GG	630	TS-630	BIG	36136693
G	G	GG	633	TS-633	BIG	3.41472e+07
G	G	GG	634	TS-634	BIG	3.54117e+07
G	G	GG	635	TS-635	BIG	3.00995e+07
G	G	GG	637	TS-637	BIG	3.25026e+07

## Sheet: Table S5
Table S6. The 207 accessions carrying four haplotypes of SlAVT6B.
562570444	562570611	562572170	562572568	562573266	562573329	snp	IID	TS	group	SlFM0129_1
C	G	T	A	G	C	CGTAGC	86	TS-186	BIG	7.35583e+06
C	G	T	A	G	C	CGTAGC	296	TS-296	BIG	3.04047e+07
C	G	T	A	G	C	CGTAGC	617	TS-617	BIG	2.78338e+07
C	G	T	A	G	C	CGTAGC	620	TS-620	BIG	3.82635e+07
C	G	T	A	G	C	CGTAGC	137	TS-37	CER	3.31386e+07
C	G	T	A	G	C	CGTAGC	209	TS-209	CER	44597.9
C	G	T	A	G	C	CGTAGC	227	TS-227	CER	2.68772e+07
C	G	T	A	G	C	CGTAGC	45	TS-145	PIM	4.71007e+07
C	G	T	A	G	C	CGTAGC	64	TS-164	PIM	6.11198e+07
C	G	T	A	G	C	CGTAGC	116	TS-16	PIM	2.33077e+07
C	G	T	A	G	C	CGTAGC	118	TS-18	PIM	2.92158e+07
C	G	T	A	G	C	CGTAGC	121	TS-21	PIM	3.74656e+07
C	G	T	A	G	C	CGTAGC	123	TS-23	PIM	3.08672e+07
C	G	T	A	G	C	CGTAGC	701	TS-701	PIM	6.82823e+07
C	G	T	A	G	T	CGTAGT	139	TS-39	CER	2.51665e+07
C	G	T	A	G	T	CGTAGT	248	TS-248	CER	1.08159e+07
C	G	T	A	G	T	CGTAGT	119	TS-19	PIM	3.25057e+07
C	G	T	A	G	T	CGTAGT	418	TS-418	PIM	1.57501e+07
C	G	T	A	G	T	CGTAGT	420	TS-420	PIM	3.84224e+07
T	A	C	T	T	T	TACTTT	3	TS-103	BIG	2976.39
T	A	C	T	T	T	TACTTT	4	TS-104	BIG	551.72
T	A	C	T	T	T	TACTTT	8	TS-108	BIG	8042.66
T	A	C	T	T	T	TACTTT	10	TS-110	BIG	4410.57
T	A	C	T	T	T	TACTTT	11	TS-111	BIG	15028.7
T	A	C	T	T	T	TACTTT	12	TS-112	BIG	5476.74
T	A	C	T	T	T	TACTTT	13	TS-113	BIG	5653.61
T	A	C	T	T	T	TACTTT	14	TS-114	BIG	4337.42
T	A	C	T	T	T	TACTTT	15	TS-115	BIG	13639.6
T	A	C	T	T	T	TACTTT	21	TS-121	BIG	5472.86
T	A	C	T	T	T	TACTTT	25	TS-125	BIG	24081.9
T	A	C	T	T	T	TACTTT	27	TS-127	BIG	4964.77
T	A	C	T	T	T	TACTTT	28	TS-128	BIG	7192.37
T	A	C	T	T	T	TACTTT	32	TS-132	BIG	27836.3
T	A	C	T	T	T	TACTTT	33	TS-133	BIG	15174.8
T	A	C	T	T	T	TACTTT	35	TS-135	BIG	20073.5
T	A	C	T	T	T	TACTTT	36	TS-136	BIG	12561
T	A	C	T	T	T	TACTTT	37	TS-137	BIG	18189
T	A	C	T	T	T	TACTTT	39	TS-139	BIG	3573.88
T	A	C	T	T	T	TACTTT	40	TS-140	BIG	2064.46
T	A	C	T	T	T	TACTTT	41	TS-141	BIG	43187.1
T	A	C	T	T	T	TACTTT	42	TS-142	BIG	7956.68
T	A	C	T	T	T	TACTTT	77	TS-177	BIG	2.91779e+07
T	A	C	T	T	T	TACTTT	79	TS-179	BIG	1.52615e+07
T	A	C	T	T	T	TACTTT	80	TS-180	BIG	2.27494e+07
T	A	C	T	T	T	TACTTT	83	TS-183	BIG	2.17991e+07
T	A	C	T	T	T	TACTTT	88	TS-188	BIG	1.71105e+07
T	A	C	T	T	T	TACTTT	90	TS-190	BIG	3.30905e+07
T	A	C	T	T	T	TACTTT	96	TS-196	BIG	2.79105e+07
T	A	C	T	T	T	TACTTT	102	TS-2	BIG	2.86594e+07
T	A	C	T	T	T	TACTTT	103	TS-3	BIG	2.44367e+07
T	A	C	T	T	T	TACTTT	104	TS-4	BIG	3.6385e+07
T	A	C	T	T	T	TACTTT	105	TS-5	BIG	2.28709e+07
T	A	C	T	T	T	TACTTT	107	TS-7	BIG	1.70793e+07
T	A	C	T	T	T	TACTTT	108	TS-8	BIG	3.10469e+07
T	A	C	T	T	T	TACTTT	109	TS-9	BIG	2.53484e+07
T	A	C	T	T	T	TACTTT	111	TS-11	BIG	2.97991e+07
T	A	C	T	T	T	TACTTT	112	TS-12	BIG	2.57851e+07
T	A	C	T	T	T	TACTTT	142	TS-42	BIG	3.83118e+07
T	A	C	T	T	T	TACTTT	145	TS-45	BIG	3.02658e+07
T	A	C	T	T	T	TACTTT	146	TS-46	BIG	3.07013e+07
T	A	C	T	T	T	TACTTT	147	TS-47	BIG	1.48172e+07
T	A	C	T	T	T	TACTTT	149	TS-49	BIG	3.68104e+07
T	A	C	T	T	T	TACTTT	151	TS-51	BIG	3.43378e+07
T	A	C	T	T	T	TACTTT	159	TS-59	BIG	3.08886e+07
T	A	C	T	T	T	TACTTT	169	TS-69	BIG	3.68959e+07
T	A	C	T	T	T	TACTTT	173	TS-73	BIG	3.66452e+07
T	A	C	T	T	T	TACTTT	174	TS-74	BIG	3.85999e+07
T	A	C	T	T	T	TACTTT	178	TS-78	BIG	2.69218e+07
T	A	C	T	T	T	TACTTT	182	TS-82	BIG	5504.51
T	A	C	T	T	T	TACTTT	185	TS-85	BIG	4947.08
T	A	C	T	T	T	TACTTT	186	TS-86	BIG	2747.83
T	A	C	T	T	T	TACTTT	190	TS-90	BIG	44546.9
T	A	C	T	T	T	TACTTT	195	TS-95	BIG	19228.1
T	A	C	T	T	T	TACTTT	200	TS-100	BIG	25319.9
T	A	C	T	T	T	TACTTT	201	TS-201	BIG	21673.1
T	A	C	T	T	T	TACTTT	203	TS-203	BIG	80587.3
T	A	C	T	T	T	TACTTT	210	TS-210	BIG	31901.9
T	A	C	T	T	T	TACTTT	211	TS-211	BIG	30096.2
T	A	C	T	T	T	TACTTT	212	TS-212	BIG	38741.6
T	A	C	T	T	T	TACTTT	215	TS-215	BIG	4473.51
T	A	C	T	T	T	TACTTT	218	TS-218	BIG	22227.3
T	A	C	T	T	T	TACTTT	220	TS-220	BIG	18915.2
T	A	C	T	T	T	TACTTT	226	TS-226	BIG	13131.1
T	A	C	T	T	T	TACTTT	228	TS-228	BIG	2.57352e+07
T	A	C	T	T	T	TACTTT	232	TS-232	BIG	2.84522e+07
T	A	C	T	T	T	TACTTT	236	TS-236	BIG	2.16449e+07
T	A	C	T	T	T	TACTTT	239	TS-239	BIG	2.70836e+07
T	A	C	T	T	T	TACTTT	241	TS-241	BIG	3.35691e+07
T	A	C	T	T	T	TACTTT	242	TS-242	BIG	1.62483e+07
T	A	C	T	T	T	TACTTT	245	TS-245	BIG	1.89506e+07
T	A	C	T	T	T	TACTTT	246	TS-246	BIG	2.0674e+07
T	A	C	T	T	T	TACTTT	249	TS-249	BIG	2.20522e+07
T	A	C	T	T	T	TACTTT	253	TS-253	BIG	1.94106e+07
T	A	C	T	T	T	TACTTT	255	TS-255	BIG	1.52685e+07
T	A	C	T	T	T	TACTTT	256	TS-256	BIG	1.42156e+07
T	A	C	T	T	T	TACTTT	261	TS-261	BIG	3.22788e+07
T	A	C	T	T	T	TACTTT	268	TS-268	BIG	3.28929e+07
T	A	C	T	T	T	TACTTT	272	TS-272	BIG	1.88659e+07
T	A	C	T	T	T	TACTTT	276	TS-276	BIG	2.91635e+07
T	A	C	T	T	T	TACTTT	278	TS-278	BIG	3.54533e+07
T	A	C	T	T	T	TACTTT	400	TS-400	BIG	1.09049e+07
T	A	C	T	T	T	TACTTT	401	TS-401	BIG	1.81741e+07
T	A	C	T	T	T	TACTTT	501	TS-501	BIG	1.5951e+07
T	A	C	T	T	T	TACTTT	503	TS-503	BIG	1.56373e+07
T	A	C	T	T	T	TACTTT	505	TS-505	BIG	2.99601e+07
T	A	C	T	T	T	TACTTT	507	TS-507	BIG	1.82547e+07
T	A	C	T	T	T	TACTTT	510	TS-510	BIG	2.90092e+07
T	A	C	T	T	T	TACTTT	512	TS-512	BIG	1.97329e+07
T	A	C	T	T	T	TACTTT	513	TS-513	BIG	2.6846e+07
T	A	C	T	T	T	TACTTT	514	TS-514	BIG	2.39279e+07
T	A	C	T	T	T	TACTTT	515	TS-515	BIG	2.16425e+07
T	A	C	T	T	T	TACTTT	516	TS-516	BIG	2.73662e+07
T	A	C	T	T	T	TACTTT	517	TS-517	BIG	2.01039e+07
T	A	C	T	T	T	TACTTT	518	TS-518	BIG	1.5861e+07
T	A	C	T	T	T	TACTTT	519	TS-519	BIG	2.76283e+07
T	A	C	T	T	T	TACTTT	520	TS-520	BIG	2.57488e+07
T	A	C	T	T	T	TACTTT	554	TS-554	BIG	4656.23
T	A	C	T	T	T	TACTTT	555	TS-555	BIG	3657.15
T	A	C	T	T	T	TACTTT	556	TS-556	BIG	41035.6
T	A	C	T	T	T	TACTTT	557	TS-557	BIG	34635.3
T	A	C	T	T	T	TACTTT	558	TS-558	BIG	11763.7
T	A	C	T	T	T	TACTTT	559	TS-559	BIG	15184.1
T	A	C	T	T	T	TACTTT	561	TS-561	BIG	7389.22
T	A	C	T	T	T	TACTTT	562	TS-562	BIG	29081.2
T	A	C	T	T	T	TACTTT	563	TS-563	BIG	3.74992e+07
T	A	C	T	T	T	TACTTT	587	TS-587	BIG	2.67431e+07
T	A	C	T	T	T	TACTTT	588	TS-588	BIG	2.98261e+07
T	A	C	T	T	T	TACTTT	592	TS-592	BIG	3.26485e+07
T	A	C	T	T	T	TACTTT	606	TS-606	BIG	3.12389e+07
T	A	C	T	T	T	TACTTT	609	TS-609	BIG	3.25508e+07
T	A	C	T	T	T	TACTTT	612	TS-612	BIG	2.89141e+07
T	A	C	T	T	T	TACTTT	613	TS-613	BIG	3.7318e+07
T	A	C	T	T	T	TACTTT	616	TS-616	BIG	3.23121e+07
T	A	C	T	T	T	TACTTT	619	TS-619	BIG	25991885
T	A	C	T	T	T	TACTTT	621	TS-621	BIG	3.56028e+07
T	A	C	T	T	T	TACTTT	622	TS-622	BIG	2.98129e+07
T	A	C	T	T	T	TACTTT	629	TS-629	BIG	3.39442e+07
T	A	C	T	T	T	TACTTT	630	TS-630	BIG	36136693
T	A	C	T	T	T	TACTTT	633	TS-633	BIG	3.41472e+07
T	A	C	T	T	T	TACTTT	634	TS-634	BIG	3.54117e+07
T	A	C	T	T	T	TACTTT	635	TS-635	BIG	3.00995e+07
T	A	C	T	T	T	TACTTT	637	TS-637	BIG	3.25026e+07
T	A	C	T	T	T	TACTTT	667	TS-667	BIG	7.88476e+07
T	A	C	T	T	T	TACTTT	5	TS-105	CER	3983.93
T	A	C	T	T	T	TACTTT	6	TS-106	CER	706.139
T	A	C	T	T	T	TACTTT	7	TS-107	CER	3095.13
T	A	C	T	T	T	TACTTT	16	TS-116	CER	13877.8
T	A	C	T	T	T	TACTTT	18	TS-118	CER	23448.4
T	A	C	T	T	T	TACTTT	19	TS-119	CER	5891.43
T	A	C	T	T	T	TACTTT	20	TS-120	CER	6442.16
T	A	C	T	T	T	TACTTT	29	TS-129	CER	14368.5
T	A	C	T	T	T	TACTTT	31	TS-131	CER	20589
T	A	C	T	T	T	TACTTT	38	TS-138	CER	16163.5
T	A	C	T	T	T	TACTTT	87	TS-187	CER	9.11979e+06
T	A	C	T	T	T	TACTTT	89	TS-189	CER	1.92147e+07
T	A	C	T	T	T	TACTTT	113	TS-13	CER	1.95435e+07
T	A	C	T	T	T	TACTTT	125	TS-25	CER	8.22977e+06
T	A	C	T	T	T	TACTTT	127	TS-27	CER	2.70332e+07
T	A	C	T	T	T	TACTTT	128	TS-28	CER	9.62094e+06
T	A	C	T	T	T	TACTTT	129	TS-29	CER	2.13735e+07
T	A	C	T	T	T	TACTTT	136	TS-36	CER	2.52299e+07
T	A	C	T	T	T	TACTTT	138	TS-38	CER	3.61551e+07
T	A	C	T	T	T	TACTTT	140	TS-40	CER	1.42872e+07
T	A	C	T	T	T	TACTTT	157	TS-57	CER	3.86558e+07
T	A	C	T	T	T	TACTTT	161	TS-61	CER	3.20769e+07
T	A	C	T	T	T	TACTTT	162	TS-62	CER	2.27391e+07
T	A	C	T	T	T	TACTTT	164	TS-64	CER	2.00587e+07
T	A	C	T	T	T	TACTTT	165	TS-65	CER	1.33744e+07
T	A	C	T	T	T	TACTTT	172	TS-72	CER	1.60563e+07
T	A	C	T	T	T	TACTTT	183	TS-83	CER	2379.7
T	A	C	T	T	T	TACTTT	184	TS-84	CER	2033.03
T	A	C	T	T	T	TACTTT	194	TS-94	CER	3777.1
T	A	C	T	T	T	TACTTT	199	TS-99	CER	9432.94
T	A	C	T	T	T	TACTTT	202	TS-202	CER	32308
T	A	C	T	T	T	TACTTT	205	TS-205	CER	57879.5
T	A	C	T	T	T	TACTTT	221	TS-221	CER	8240.98
T	A	C	T	T	T	TACTTT	231	TS-231	CER	2.40827e+07
T	A	C	T	T	T	TACTTT	238	TS-238	CER	1.45877e+07
T	A	C	T	T	T	TACTTT	240	TS-240	CER	2.11677e+07
T	A	C	T	T	T	TACTTT	243	TS-243	CER	1.424e+07
T	A	C	T	T	T	TACTTT	247	TS-247	CER	3.87007e+07
T	A	C	T	T	T	TACTTT	250	TS-250	CER	2.80754e+07
T	A	C	T	T	T	TACTTT	252	TS-252	CER	2.36112e+07
T	A	C	T	T	T	TACTTT	262	TS-262	CER	3.16412e+07
T	A	C	T	T	T	TACTTT	271	TS-271	CER	3.56892e+07
T	A	C	T	T	T	TACTTT	273	TS-273	CER	2.65605e+07
T	A	C	T	T	T	TACTTT	280	TS-280	CER	1.02333e+07
T	A	C	T	T	T	TACTTT	281	TS-281	CER	1.41435e+07
T	A	C	T	T	T	TACTTT	283	TS-283	CER	3.41771e+07
T	A	C	T	T	T	TACTTT	284	TS-284	CER	3.58411e+07
T	A	C	T	T	T	TACTTT	290	TS-290	CER	3.02809e+07
T	A	C	T	T	T	TACTTT	294	TS-294	CER	2.34793e+07
T	A	C	T	T	T	TACTTT	298	TS-298	CER	2.10616e+07
T	A	C	T	T	T	TACTTT	302	TS-302	CER	1.78905e+07
T	A	C	T	T	T	TACTTT	303	TS-303	CER	1.36382e+07
T	A	C	T	T	T	TACTTT	428	TS-428	CER	2.91162e+07
T	A	C	T	T	T	TACTTT	506	TS-506	CER	2.03446e+07
T	A	C	T	T	T	TACTTT	508	TS-508	CER	2.49978e+07
T	A	C	T	T	T	TACTTT	560	TS-560	CER	34171.4
T	A	C	T	T	T	TACTTT	594	TS-594	CER	2.17258e+07
T	A	C	T	T	T	TACTTT	615	TS-615	CER	2.85538e+07
T	A	C	T	T	T	TACTTT	618	TS-618	CER	6.9959e+06
T	A	C	T	T	T	TACTTT	702	TS-702	CER	6.83495e+07
T	A	C	T	T	T	TACTTT	150	TS-50	PIM	3.35854e+07
T	A	C	T	T	T	TACTTT	222	TS-222	PIM	7469.72
T	A	C	T	T	T	TACTTT	432	TS-432	PIM	2.82345e+07

## Sheet: Table S6
Table S7. Sequences of AVT proteins used in the phylogenetic analysis presented in Fig. 1d.
>Sc-Avt2p
mselgeyskl enkelrtefe ltnfpfpgtt dndsddgsqg qnslniitpd mddtlvndvlrendkkssmr mafmnlansi lgagiitqpf aiknagilgg llsyvalgfi vdwtlrlivinltlagkrty qgtvehvmgk kgkllilftn glfafggcig yciiigdtip hvlraifsqndgnvhfwlrr nviivmvttf isfplsmkrn iealskasfl avismiiivl tvvirgpmlpydwkghslkl sdffmkatif rslsvisfal vchhntsfif fsmrnrsvak ftrlthisiiisviccalmg ysgfavfkek tkgnvlnsfp gtdtainiar lcfgfnmltt fpmeifvlrdvvgnllhec…
>Sc-Avt1p
mpeqeplspn grkrsevhyi siplnrgsaf spddsvsqfq sdgfmtrrqs ildhpvgsfkgvnslsrfat slrransfrn ielnadners ffkesndety dpdtlapald grrlsvtlnnagrpritnla nndrvstasm aihdddygsi qnstigdsgs ilrptaslte mmsggagrrftnndmdsivv krvegvdgkv vtllagqsta pqtifnsinv ligigllalp lglkyagwvigltmlaifal atfctaells rcldtdptli syadlgyaaf gtkgralisa lftldllgsgvslvilfgds lnalfpqyst tffkivsffi vtppvfipls vlsnisllgi lsttgtvlvicccglykss…
>Sc-Avt3p
mngkevssgs grtqsnnnkk nnnggstgis hasgspltdg nggnsngnsr srsrsrkssgttggllkkpp llvnneavha svpdashtsc nngtlevsin npephvvdav arhlirnpsnslqlqggdit rdlykwtndh psspsqyqyp sqpalstsip sqapsfsnrk rsmsfsaasiassshlnnns eangnplaai glapapmthe eirapggfrr sfiiqkrrkh nvdapipnfftrnfiefltl yghfagedls eeeeeeeete eepeeealet estqlvsreh grhphksstvkavllllksf vgtgvlflpk afhnggwgfs alcllscali sygcfvslit tkdkvgvdgygdmgrilyg…
>Sc-Avt4p
mvtnngdgeh lgirrngnlr hpsnnmkipr raqstvlnsn pfysrkysms tltprdicrsvdsrvfvdms spnfqtledp hrdeiinsvr lnylnsskrs svshgneaip rvnptknssastiaaanvds dddetnlssa ggdithdiyk lvkaedpkrl rrprsmenvt pkiehhtklssasglnvpgg frrefivnkk rqehqlndsa ssdftshesd sinqsspssn qdidkvpfltrnfleflyvf ghfagesfed dfipdssnmm irgedersal lsrpdhmkvl psakgttstkkvflillksf igtgvlflpn afhngglffs vsmlaffgiy sywcyyilvq aksscgvssfgdiglklyg…
>Sc-Avt5p
mpsnvrsgvl tllhtacgag vlampfafkp fglmpglitl tfcgicslcg lllqtriakyvpksenasfa kltqlinpsi svvfdfaiav kcfgvgvsyl iivgdlvpqi vqsifyrndd nmsgsqehhm fldrrlyitl iivfvisplc fkrslnslry asmiaivsva ylsgliiyhfvnrhqlergq vyfmvphgds qshsplttlp ifvfaytchh nmfsvineqv dksfkvirripifaivlayf lyiiiggtgy mtfgenivgn iltlypnsis ttigrlamll lvmlafplqchpcrssvkni iifienfrkg klydnrasfi pldnfnsedp qeaptqqnne epnlrseslrhiniitlc…
>Sc-Avt6p
mvasirsgvl tllhtacgag ilampyafkp fglipgvimi vlcgacamqs lfiqarvakyvpqgrasfsa ltrlinpnlg ivfdlaiaik cfgvgvsymi vvgdlmpqim svwtrnawllnrnvqislim lffvaplsfl kklnslryas mvaissvayl cvlvllhyva psdeilrlkgrisyllppqs hdlnvlntlp ifvfaytchh nmfsiineqr ssrfehvmki pliaislalilyiaigcagy ltfgdniign iimlypqavs stigriaivl lvmlafplqc hparasihqilqhfaeenvs isatsadept vatessplir dssldlnevi eeesiyqpke tplrgksfivitcsilvas…
>Sc-Avt7p
meatssalss tanlvktivg agtlaipysf ksdgvlvgvi ltllaavtsg lglfvlskcsktlinprnss fftlcmltyp tlapifdlam ivqcfgvgls ylvligdlfp glfggernyw iiasaviiip lclvkkldql kyssilglfa layisilvfs hfvfelgkge ltnilrndicwwkihdfkgl lstfsiiifa ftgsmnlfpm inelkdnsme nitfvinnsi slstalflivglsgyltfgn etlgnlmlny dpnsiwivig kfclgsmlil sfpllfhplr iavnnviiwieitygganpe edpqvseytr asnlrpismt vedpaqpsda ldatsyneqe cllpngnfdngsiesqen…
>AtAVT6A
MTVVGDVAPIPRRNSSTCSNDIAAPLLPECHGDEVAHDEFNGASFSGAVFNLATTIIGAGIMALPATMKILGLGLGITMIVVMAFLTDASIEFLLRFSKAGKNRSYGGLMGGSFGNPGRILLQVAVLVNNIGVLIVYMIIIGDVLAGKTEDGIHHFGVLEGWFGHHWWNGRAAILLITTLGVFAPLACFKRIDSLKFTSALSVALAVVFLIITAGISIMKLISGGVAMPRLLPDVTDLTSFWNLFTVVPVLVTAFICHYNVHSIQNELEDPSQIRPVVRSALMLCSSVYIMTSIFGFLLFGDDTLDDVLANFDTDLGIPFGSILNDAVRVSYALHLMLVFPIVFYPLRINIDGLLFPSARSLSTSNVRFGCLTAGLISVIFLGANFIPSIWDAFQFTGA…
>AtAVT3A
MRYDQEAGSSSHSLPSGSSSHSLPPTEDTPLLGPRTLSSQPKTFANVFIAIVGAGVLGLPYTFKKTGWLLGLLTLLFVSSLTFFCMMLLVHTRRKLESLSGFNSITSFGDLGESVCGPAGRLVVDVMLVLSQSGFCVSYLIFVATTMANLLSRGTEHILGLDAASIYLWGCFPFQLGLNSIPSLTHLAPLSIFADIVDVAATLVVMVQDVFIFLKRRPPLRVFGGVSVFFYGLGVAVYAFEGIGMVLPLELEAKYKDKFGRALGLAMGLISIMYGAFGLLGYMAYGEETKDIITTNLGTGVVSTLVQLGLAINLFFTFPLMMQPVYEVVERRLCSSRYSVWVRWATVLVVTLVALLVPNFADFLSLVGSSVCVVLGFVLPSLFHLQAFKNELSITRIVV…
>AtCAT1
MASGGGDDGLRRRGCSCTKDDFLPEESFQSMGNYLKALKETPSRFMDRIMTRSLDSDEINEMKARSGHEMKKTLTWWDLMWFGIGAVIGSGIFVLTGLEARNHSGPAVVLSYVVSGVSAMLSVFCYTEFAVEIPVAGGSFAYLRVELGDFMAFIAAGNIILEYVVGGAAVARSWTSYFATLLNHKPEDFRIIVHKLGEDYSHLDPIAVGVCAIICVLAVVGTKGSSRFNYIASIIHMVVILFVIIAGFTKADVKNYSDFTPYGVRGVFKSAAVLFFAYIGFDAVSTMAEETKNPGRDIPIGLVGSMVVTTVCYCLMAVTLCLMQPYQQIDPDAPFSVAFSAVGWDWAKYIVAFGALKGMTTVLLVGAIGQARYMTHIARAHMMPPWLAQVNAKTGTPIN…
>AtCAT3
MGCLRSLVRRKQFDSSNGKAETHHHHQQLAKALTFPHLIAIGVGSTIGAGVYILVGTVAREHSGPALALSFLIAGISAALSAFCYAELSSRFPSAGSAYHYSYICIGEGVAWLIGWALILEYTIGGSTVARGISPNLAMIFGGEDCLPTILARHQIPGLDIVVDPCAAVLVFIVTGLCCLGVKESTFAQGIVTTANVFVMIFVIVAGSYLCFKTGWVGYELPTGYFPYGVDGMLTGSATVFFAYIGFDTVASMAEEVKNPRRDLPLGIGISLLLCCLLYMMVSVVIVGLVPYYAMDPDTPISSAFSSHGIQWAAYLINLGAVMALCSALMGSILPQPRILMAMARDGLLPSYFSYVNQRTQVPINGTITTGVCAAILAFFMDVSQLAGMVSVGTLVAFT…
>AtProT1
MTATEAKNRKINVGDGDDVVDIEIPDTAHQISSDSWFQVAFVLTTGINSAYVLGYSGTIMVPLGWIGGVVGLLIATAISLYANTLIAKLHEFGGRRHIRYRDLAGFIYGRKAYHLTWGLQYVNLFMINCGFIILAGSALKAVYVLFRDDHTMKLPHFIAIAGLICAIFAIGIPHLSALGVWLGVSTFLSLIYIVVAIVLSVRDGVKTPSRDYEIQGSSLSKLFTITGAAANLVFAFNTGMLPEIQATVRQPVVKNMMKALYFQFTAGVLPMYAVTFIGYWAYGSSTSTYLLNSVNGPLWVKALANVSAILQSVISLHIFASPTYEYMDTKYGIKGNPFAIKNLLFRIMARGGYIAVSTLISALLPFLGDFMSLTGAVSTFPLTFILANHMYYKAKNNKL…
>AtProT2
MDTSEARNRKVVAVEQFDLEVPETAHQISSDSWFQVAFVLTTGINSAYVLGYSGTVMVPLGWIGGVVGLILATAISLYANTLIAKLHEFGGKRHIRYRDLAGFIYGKKMYRVTWGLQYVNLFMINCGFIILAGSALKAVYVLFRDDSLMKLPHFIAIAGVVCAIFAIGIPHLSALGIWLGVSTILSIIYIIVAIVLSAKDGVNKPERDYNIQGSSINKLFTITGAAANLVFAFNTGMLPEIQATVKQPVVKNMMKALYFQFTVGVLPMYAVTFIGYWAYGSSTSTYLLNSVSGPVWVKALANISAFLQSVISLHIFASPTYEYMDTKYGVKGSPLAMKNLLFRTVARGSYIAVSTLLSALLPFLGDFMSLTGAISTFPLTFILANHMYLVAMNDELSLV…
>AtAAP2
MGETAAANNHRHHHHHGHQVFDVASHDFVPPQPAFKCFDDDGRLKRTGTVWTASAHIITAVIGSGVLSLAWAIAQLGWIAGPAVMLLFSLVTLYSSTLLSDCYRTGDAVSGKRNYTYMDAVRSILGGFKFKICGLIQYLNLFGIAIGYTIAASISMMAIKRSNCFHKSGGKDPCHMSSNPYMIVFGVAEILLSQVPDFDQIWWISIVAAVMSFTYSAIGLALGIVQVAANGVFKGSLTGISIGTVTQTQKIWRTFQALGDIAFAYSYSVVLIEIQDTVRSPPAESKTMKKATKISIAVTTIFYMLCGSMGYAAFGDAAPGNLLTGFGFYNPFWLLDIANAAIVVHLVGAYQVFAQPIFAFIEKSVAERYPDNDFLSKEFEIRIPGFKSPYKVNVFRMVY…
>AtAAP1
MKSFNTEGHNHSTAESGDAYTVSDPTKNVDEDGREKRTGTWLTASAHIITAVIGSGVLSLAWAIAQLGWIAGTSILLIFSFITYFTSTMLADCYRAPDPVTGKRNYTYMDVVRSYLGGRKVQLCGVAQYGNLIGVTVGYTITASISLVAVGKSNCFHDKGHTADCTISNYPYMAVFGIIQVILSQIPNFHKLSFLSIMAAVMSFTYATIGIGLAIATVAGGKVGKTSMTGTAVGVDVTAAQKIWRSFQAVGDIAFAYAYATVLIEIQDTLRSSPAENKAMKRASLVGVSTTTFFYILCGCIGYAAFGNNAPGDFLTDFGFFEPFWLIDFANACIAVHLIGAYQVFAQPIFQFVEKKCNRNYPDNKFITSEYSVNVPFLGKFNISLFRLVWRTAYVVITT…
>AtLHT1
MVAQAPHDDHQDDEKLAAARQKEIEDWLPITSSRNAKWWYSAFHNVTAMVGAGVLGLPYAMSQLGWGPGIAVLVLSWVITLYTLWQMVEMHEMVPGKRFDRYHELGQHAFGEKLGLYIVVPQQLIVEIGVCIVYMVTGGKSLKKFHELVCDDCKPIKLTYFIMIFASVHFVLSHLPNFNSISGVSLAAAVMSLSYSTIAWASSASKGVQEDVQYGYKAKTTAGTVFNFFSGLGDVAFAYAGHNVVLEIQATIPSTPEKPSKGPMWRGVIVAYIVVALCYFPVALVGYYIFGNGVEDNILMSLKKPAWLIATANIFVVIHVIGSYQIYAMPVFDMMETLLVKKLNFRPTTTLRFFVRNFYVAATMFVGMTFPFFGGLLAFFGGFAFAPTTYFLPCVIWLA…
>AtLHT6
MAGIPDHIQDQHLVEEDQPFDLEDWLPITASRNANWYYSAFHNVTAIVGAGVLGLPYAMSELGWGPGVVVLILSWVITLYTLWQMIEMHEMFEGQRFDRYHELGQAAFGKKLGLYIIVPLQLLVEISVCIVYMVTGGKSLKNVHDLALGDGDKCTKLRIQHFILIFASSQFVLSLLKNFNSISGVSLVAAVMSVSYSTIAWVASLRKGATTGSVEYGYRKRTTSVPLAFLSALGEMAFAYAGHNVVLEIQATIPSTPENPSKRPMWKGAVVAYIIVAFCYFPVALVGFKTFGNSVEESILESLTKPTALVIVANMFVVIHLLGSYQVYAMPVFDMIESVMIRIWHFSPTRVLRFTIRWTFVAATMGIAVGLPYYSALLSFFGGFVFAPTTYFIPCIMWL…
>Solyc03g117350_SlAVT6B
MDSNYSAVSKESFVELQVKDDNFRDNEHLKPISGDDFEADDIDLDDLPLIFGENKSGSGEYGAVFNLTTTIIGAGIMALPATMKVLGLVVGVILIFLMGVLSDISVELLVRFSVQCKALSYGEVVEAALGRTAKILSEICIIVNNAGVLVVYLIIIGDVLSGSIRHTGVFDQWLGHGVWDHRKLVVLIILVIFLAPLCAMDKIDSLSLSSAASVALAVVFVVVAFAIAFIKLVEGKIESPRMTPDFGSKQAILDLLVVIPIMSNAYVCHFNVQPIYNELEGRSPQKMNRVSRITSAICVLVYASTAVAGYLLFGKDTESDILTNFDKDLGIRFSTALNYIVRVGYVFHLILVFPVIHFSLRQTVDALLFEGSAPLTESRKRCLALTAVLLALLYFGSTM…
>Solyc05g052300_SlAVT6A
MALAKNGAEIPLLPQTEQTLFTRENQQLILRAVFNVSTSIIGAGIMSVPATLKVLGVIPAFVLIILVALLVDISVDFMLRFTYRGESKTYAALMNESFGEIGSVAVQICVMITNLGCLIMYLIIIGDVLSGQGEHLGVLQEWFGIHWWNSRNFAILFIVLFVMLPLVLYRRIESLWLSSALAVLLAIVFVVICSVMAITAILKGQTVTPRMLPKMDDETSFFNLFTAVPVIVTAFTFHFNVHPIATELGKPAAMSSAVKISLVLCAAIYFSIGIFGYLLFGDSIMPDILVNFDKSSGTSAISSMLNDIVRLSYAFHLMLVFPLLNFSLRANLDELVFPKMPFLATDTKRFVCLSLVLLAFSYLAAIFIPSIWYIFQFTGTTTGVCIAFIFPGAIALRDV…
